# Supplementary material for: A Novel Classification Algorithm Based on Incremental Semi-Supervised Support Vector Machine
Source: PLoS One. 2015 Aug 14;10(8):e0135709. doi: 10.1371/journal.pone.0135709 (PMC4537225; doi:10.1371/journal.pone.0135709)
Supplement: S1 Dataset — (ZIP) [file pone.0135709.s001.zip]

Archive with 785 entries (780 files):
- MIT FACE/
- MIT FACE/face/
- MIT FACE/face/face00001.pgm
- MIT FACE/face/face00002.pgm
- MIT FACE/face/face00003.pgm
- MIT FACE/face/face00004.pgm
- MIT FACE/face/face00005.pgm
- MIT FACE/face/face00006.pgm
- MIT FACE/face/face00007.pgm
- MIT FACE/face/face00008.pgm
- MIT FACE/face/face00009.pgm
- MIT FACE/face/face00010.pgm
- MIT FACE/face/face00011.pgm
- MIT FACE/face/face00012.pgm
- MIT FACE/face/face00013.pgm
- MIT FACE/face/face00014.pgm
- MIT FACE/face/face00015.pgm
- MIT FACE/face/face00016.pgm
- MIT FACE/face/face00017.pgm
- MIT FACE/face/face00018.pgm
- MIT FACE/face/face00019.pgm
- MIT FACE/face/face00020.pgm
- MIT FACE/face/face00021.pgm
- MIT FACE/face/face00022.pgm
- MIT FACE/face/face00023.pgm
- MIT FACE/face/face00024.pgm
- MIT FACE/face/face00025.pgm
- MIT FACE/face/face00026.pgm
- MIT FACE/face/face00027.pgm
- MIT FACE/face/face00028.pgm
- MIT FACE/face/face00029.pgm
- MIT FACE/face/face00030.pgm
- MIT FACE/face/face00031.pgm
- MIT FACE/face/face00032.pgm
- MIT FACE/face/face00033.pgm
- MIT FACE/face/face00034.pgm
- MIT FACE/face/face00035.pgm
- MIT FACE/face/face00036.pgm
- MIT FACE/face/face00037.pgm
- MIT FACE/face/face00038.pgm
- MIT FACE/face/face00039.pgm
- MIT FACE/face/face00040.pgm
- MIT FACE/face/face00041.pgm
- MIT FACE/face/face00042.pgm
- MIT FACE/face/face00043.pgm
- MIT FACE/face/face00044.pgm
- MIT FACE/face/face00045.pgm
- MIT FACE/face/face00046.pgm
- MIT FACE/face/face00047.pgm
- MIT FACE/face/face00048.pgm
- MIT FACE/face/face00049.pgm
- MIT FACE/face/face00050.pgm
- MIT FACE/face/face00051.pgm
- MIT FACE/face/face00052.pgm
- MIT FACE/face/face00053.pgm
- MIT FACE/face/face00054.pgm
- MIT FACE/face/face00055.pgm
- MIT FACE/face/face00056.pgm
- MIT FACE/face/face00057.pgm
- MIT FACE/face/face00058.pgm
- MIT FACE/face/face00059.pgm
- MIT FACE/face/face00060.pgm
- MIT FACE/face/face00061.pgm
- MIT FACE/face/face00062.pgm
- MIT FACE/face/face00063.pgm
- MIT FACE/face/face00064.pgm
- MIT FACE/face/face00065.pgm
- MIT FACE/face/face00066.pgm
- MIT FACE/face/face00067.pgm
- MIT FACE/face/face00068.pgm
- MIT FACE/face/face00069.pgm
- MIT FACE/face/face00070.pgm
- MIT FACE/face/face00071.pgm
- MIT FACE/face/face00072.pgm
- MIT FACE/face/face00073.pgm
- MIT FACE/face/face00074.pgm
- MIT FACE/face/face00075.pgm
- MIT FACE/face/face00076.pgm
- MIT FACE/face/face00077.pgm
- MIT FACE/face/face00078.pgm
- MIT FACE/face/face00079.pgm
- MIT FACE/face/face00080.pgm
- MIT FACE/face/face00081.pgm
- MIT FACE/face/face00082.pgm
- MIT FACE/face/face00083.pgm
- MIT FACE/face/face00084.pgm
- MIT FACE/face/face00085.pgm
- MIT FACE/face/face00086.pgm
- MIT FACE/face/face00087.pgm
- MIT FACE/face/face00088.pgm
- MIT FACE/face/face00089.pgm
- MIT FACE/face/face00090.pgm
- MIT FACE/face/face00091.pgm
- MIT FACE/face/face00092.pgm
- MIT FACE/face/face00093.pgm
- MIT FACE/face/face00094.pgm
- MIT FACE/face/face00095.pgm
- MIT FACE/face/face00096.pgm
- MIT FACE/face/face00097.pgm
- MIT FACE/face/face00098.pgm
- MIT FACE/face/face00099.pgm
- MIT FACE/face/face00100.pgm
- MIT FACE/face/face00101.pgm
- MIT FACE/face/face00102.pgm
- MIT FACE/face/face00103.pgm
- MIT FACE/face/face00104.pgm
- MIT FACE/face/face00105.pgm
- MIT FACE/face/face00106.pgm
- MIT FACE/face/face00107.pgm
- MIT FACE/face/face00108.pgm
- MIT FACE/face/face00109.pgm
- MIT FACE/face/face00110.pgm
- MIT FACE/face/face00111.pgm
- MIT FACE/face/face00112.pgm
- MIT FACE/face/face00113.pgm
- MIT FACE/face/face00114.pgm
- MIT FACE/face/face00115.pgm
- MIT FACE/face/face00116.pgm
- MIT FACE/face/face00117.pgm
- MIT FACE/face/face00118.pgm
- MIT FACE/face/face00119.pgm
- MIT FACE/face/face00120.pgm
- MIT FACE/face/face00121.pgm
- MIT FACE/face/face00122.pgm
- MIT FACE/face/face00123.pgm
- MIT FACE/face/face00124.pgm
- MIT FACE/face/face00125.pgm
- MIT FACE/face/face00126.pgm
- MIT FACE/face/face00127.pgm
- MIT FACE/face/face00128.pgm
- MIT FACE/face/face00129.pgm
- MIT FACE/face/face00130.pgm
- MIT FACE/face/face00131.pgm
- MIT FACE/face/face00132.pgm
- MIT FACE/face/face00133.pgm
- MIT FACE/face/face00134.pgm
- MIT FACE/face/face00135.pgm
- MIT FACE/face/face00136.pgm
- MIT FACE/face/face00137.pgm
- MIT FACE/face/face00138.pgm
- MIT FACE/face/face00139.pgm
- MIT FACE/face/face00140.pgm
- MIT FACE/face/face00141.pgm
- MIT FACE/face/face00142.pgm
- MIT FACE/face/face00143.pgm
- MIT FACE/face/face00144.pgm
- MIT FACE/face/face00145.pgm
- MIT FACE/face/face00146.pgm
- MIT FACE/face/face00147.pgm
- MIT FACE/face/face00148.pgm
- MIT FACE/face/face00149.pgm
- MIT FACE/face/face00150.pgm
- MIT FACE/face/face00151.pgm
- MIT FACE/face/face00152.pgm
- MIT FACE/face/face00153.pgm
- MIT FACE/face/face00154.pgm
- MIT FACE/face/face00155.pgm
- MIT FACE/face/face00156.pgm
- MIT FACE/face/face00157.pgm
- MIT FACE/face/face00158.pgm
- MIT FACE/face/face00159.pgm
- MIT FACE/face/face00160.pgm
- MIT FACE/face/face00161.pgm
- MIT FACE/face/face00162.pgm
- MIT FACE/face/face00163.pgm
- MIT FACE/face/face00164.pgm
- MIT FACE/face/face00165.pgm
- MIT FACE/face/face00166.pgm
- MIT FACE/face/face00167.pgm
- MIT FACE/face/face00168.pgm
- MIT FACE/face/face00169.pgm
- MIT FACE/face/face00170.pgm
- MIT FACE/face/face00171.pgm
- MIT FACE/face/face00172.pgm
- MIT FACE/face/face00173.pgm
- MIT FACE/face/face00174.pgm
- MIT FACE/face/face00175.pgm
- MIT FACE/face/face00176.pgm
- MIT FACE/face/face00177.pgm
- MIT FACE/face/face00178.pgm
- MIT FACE/face/face00179.pgm
- MIT FACE/face/face00180.pgm
- MIT FACE/face/face00181.pgm
- MIT FACE/face/face00182.pgm
- MIT FACE/face/face00183.pgm
- MIT FACE/face/face00184.pgm
- MIT FACE/face/face00185.pgm
- MIT FACE/face/face00186.pgm
- MIT FACE/face/face00187.pgm
- MIT FACE/face/face00188.pgm
- MIT FACE/face/face00189.pgm
- MIT FACE/face/face00190.pgm
- MIT FACE/face/face00191.pgm
- MIT FACE/face/face00192.pgm
- MIT FACE/face/face00193.pgm
- MIT FACE/face/face00194.pgm
- MIT FACE/face/face00195.pgm
- MIT FACE/face/face00196.pgm
- MIT FACE/face/face00197.pgm
- MIT FACE/face/face00198.pgm
- MIT FACE/face/face00199.pgm
- MIT FACE/face/face00200.pgm
- MIT FACE/face/face00201.pgm
- MIT FACE/face/face00202.pgm
- MIT FACE/face/face00203.pgm
- MIT FACE/face/face00204.pgm
- MIT FACE/face/face00205.pgm
- MIT FACE/face/face00206.pgm
- MIT FACE/face/face00207.pgm
- MIT FACE/face/face00208.pgm
- MIT FACE/face/face00209.pgm
- MIT FACE/face/face00210.pgm
- MIT FACE/face/face00211.pgm
- MIT FACE/face/face00212.pgm
- MIT FACE/face/face00213.pgm
- MIT FACE/face/face00214.pgm
- MIT FACE/face/face00215.pgm
- MIT FACE/face/face00216.pgm
- MIT FACE/face/face00217.pgm
- MIT FACE/face/face00218.pgm
- MIT FACE/face/face00219.pgm
- MIT FACE/face/face00220.pgm
- MIT FACE/face/face00221.pgm
- MIT FACE/face/face00222.pgm
- MIT FACE/face/face00223.pgm
- MIT FACE/face/face00224.pgm
- MIT FACE/face/face00225.pgm
- MIT FACE/face/face00226.pgm
- MIT FACE/face/face00227.pgm
- MIT FACE/face/face00228.pgm
- MIT FACE/face/face00229.pgm
- MIT FACE/face/face00230.pgm
- MIT FACE/face/face00231.pgm
- MIT FACE/face/face00232.pgm
- MIT FACE/face/face00233.pgm
- MIT FACE/face/face00234.pgm
- MIT FACE/face/face00235.pgm
- MIT FACE/face/face00236.pgm
- MIT FACE/face/face00237.pgm
- MIT FACE/face/face00238.pgm
- MIT FACE/face/face00239.pgm
- MIT FACE/face/face00240.pgm
- MIT FACE/face/face00241.pgm
- MIT FACE/face/face00242.pgm
- MIT FACE/face/face00243.pgm
- MIT FACE/face/face00244.pgm
- MIT FACE/face/face00245.pgm
- MIT FACE/face/face00246.pgm
- MIT FACE/face/face00247.pgm
- MIT FACE/face/face00248.pgm
- MIT FACE/face/face00249.pgm
- MIT FACE/face/face00250.pgm
- MIT FACE/face/face00251.pgm
- MIT FACE/face/face00252.pgm
- MIT FACE/face/face00253.pgm
- MIT FACE/face/face00254.pgm
- MIT FACE/face/face00255.pgm
- MIT FACE/face/face00256.pgm
- MIT FACE/face/face00257.pgm
- MIT FACE/face/face00258.pgm
- MIT FACE/face/face00259.pgm
- MIT FACE/face/face00260.pgm
- MIT FACE/face/face00261.pgm
- MIT FACE/face/face00262.pgm
- MIT FACE/face/face00263.pgm
- MIT FACE/face/face00264.pgm
- MIT FACE/face/face00265.pgm
- MIT FACE/face/face00266.pgm
- MIT FACE/face/face00267.pgm
- MIT FACE/face/face00268.pgm
- MIT FACE/face/face00269.pgm
- MIT FACE/face/face00270.pgm
- MIT FACE/face/face00271.pgm
- MIT FACE/face/face00272.pgm
- MIT FACE/face/face00273.pgm
- MIT FACE/face/face00274.pgm
- MIT FACE/face/face00275.pgm
- MIT FACE/face/face00276.pgm
- MIT FACE/face/face00277.pgm
- MIT FACE/face/face00278.pgm
- MIT FACE/face/face00279.pgm
- MIT FACE/face/face00280.pgm
- MIT FACE/face/face00281.pgm
- MIT FACE/face/face00282.pgm
- MIT FACE/face/face00283.pgm
- MIT FACE/face/face00284.pgm
- MIT FACE/face/face00285.pgm
- MIT FACE/face/face00286.pgm
- MIT FACE/face/face00287.pgm
- MIT FACE/face/face00288.pgm
- MIT FACE/face/face00289.pgm
- MIT FACE/face/face00290.pgm
- MIT FACE/face/face00291.pgm
- MIT FACE/face/face00292.pgm
- MIT FACE/face/face00293.pgm
- MIT FACE/face/face00294.pgm
- MIT FACE/face/face00295.pgm
- MIT FACE/face/face00296.pgm
- MIT FACE/face/face00297.pgm
- MIT FACE/face/face00298.pgm
[truncated: 485 more entries]
