# Supplementary material for: A Novel Classification Algorithm Based on Incremental Semi-Supervised Support Vector Machine
Source: PLoS One. 2015 Aug 14;10(8):e0135709. doi: 10.1371/journal.pone.0135709 (PMC4537225; doi:10.1371/journal.pone.0135709)
Supplement: S1 Dataset — (ZIP) [file pone.0135709.s001.zip › MIT FACE/face/face00001.pgm]

P5
19 19
255
hz¢§±¹¹¯sk{heTZftxh`x¢TS_PDGN[[ZQfQJWwo±uPbZV]P[OUIBOifejrm½F6BPYa?XdlnZ_axSec\LG\c^U`li`o`|JS`ghd__ir}zwbo^f{~ggtz{awXq{qyr`Rw¢¥³gq¯Z¤£x¶¡]r¶Zt· ut^QxhUm¤wzj]jmSaqwn}~n\`qxwk[\`m~mawd]k|}hdU_s`Zo~pbUIN\k\K@=HZ}{T_]yy[VJCSZXVVtpiuKZSpilplyzsue}umgJKXZ^m{sqlog{nxfmVG
