# Supplementary material for: A Novel Classification Algorithm Based on Incremental Semi-Supervised Support Vector Machine
Source: PLoS One. 2015 Aug 14;10(8):e0135709. doi: 10.1371/journal.pone.0135709 (PMC4537225; doi:10.1371/journal.pone.0135709)
Supplement: S1 Dataset — (ZIP) [file pone.0135709.s001.zip › MIT FACE/face/face00002.pgm]

P5
19 19
255
p ¬·´¸ÌÅ¼Å«¡}uUcs¤­³¥qaVd_^UX[GVD?nzJ^\UKLNXdWReJIcj`·oXfcGML[RUED¦S}aksuËH=HJZ^DUXmgZJ`|BOjf\LN\le_krjd|`wRYhntpb`j}zbp]i{kk|vaxVst £pbSw¤}£·dv·]~¬£}u®¡Yf§Pp²~ty~fUj_`n¥yx|ccutWWgttj|ye[gzyyvb^[h|~k^uza_js~yj\[U]u~]Zk|p^K@HU_VJBGM]zP`XwcdUKgqneYyqgrJVTjzfwsr{{otmwwobJ
