# Supplementary material for: A Novel Classification Algorithm Based on Incremental Semi-Supervised Support Vector Machine
Source: PLoS One. 2015 Aug 14;10(8):e0135709. doi: 10.1371/journal.pone.0135709 (PMC4537225; doi:10.1371/journal.pone.0135709)
Supplement: S1 Dataset — (ZIP) [file pone.0135709.s001.zip › MIT FACE/face/face00003.pgm]

P5
19 19
255
[m«²±»ÆÄ¼Â¬ mO`o}|¡´´xqnhOSSZCKtwyNWWIPU[YYAaPRVef VZ\Y`TUNkODeaYza^¬^;AJ[s[SYhg^WIOxwJW:]fnw|rj{_OU]c^UTYu~d~|Wjr}|yh`va}Upxpm£©nd~Rvz{ºb|µ~Y¡ ~w¦Vq¬S²yiVoUazsvwh]jwfRl|~yl|za]drzvwcX_jzoa{{fZbdrxmf[Ykt]Vt~cNCCMbWPD=FSjhOVflhcNdpg`Rkoa}ZNTYfdts{zrrhuwg{NS
