# Supplementary material for: A Novel Classification Algorithm Based on Incremental Semi-Supervised Support Vector Machine
Source: PLoS One. 2015 Aug 14;10(8):e0135709. doi: 10.1371/journal.pone.0135709 (PMC4537225; doi:10.1371/journal.pone.0135709)
Supplement: S1 Dataset — (ZIP) [file pone.0135709.s001.zip › MIT FACE/face/face00004.pgm]

P5
19 19
255
UXX`magª§rf^jtdsYO]cIMat PUdSGDISO=uUbTieg©oVc^S^WS`CO_\\jqwooÇP4@Be^TXeg`]GypN\jRY6yiny|rjygoiNS^c]UTq~kkWhayyzwh{ioVem~p ¥sb£Y`~v£·iif\£²`l®¥m[§¬~^POX¢¤}~j[cdXd¡|xsg\^myu]Sbn~on[`k|}|e\[e}zh|vdYWU_qnf^_WYkrYv}_MI@GQRRH?<EVogSpjghQcsoi[[smcZX\fdttzxvqpbrjyO
