# Supplementary material for: A Novel Classification Algorithm Based on Incremental Semi-Supervised Support Vector Machine
Source: PLoS One. 2015 Aug 14;10(8):e0135709. doi: 10.1371/journal.pone.0135709 (PMC4537225; doi:10.1371/journal.pone.0135709)
Supplement: S1 Dataset — (ZIP) [file pone.0135709.s001.zip › MIT FACE/face/face00005.pgm]

P5
19 19
255
[i¡°ºÅ¼«tlR]asoai¥j[SVc\\jSN`VDOnl`McUPBGEUJCE`\cgWd|UKNKR`?MVQtWt][§7B6Za\ZdkdccQMR^`NMBNwllsty_~O\aighf[qypnd{~Rcc~~yf~wrePao}z|k}¥©yd{\\~u  ibºkUywwUn¤ZVzpv }cVhYKg|uorz|~ykU^fowwpsmyulju~zyqjszppquzdURY`otf`TUdynkn|yvhdeog`UT^swuckoyunl{z|pmhpvm`mewpkt}snlrvsmjw`Z
