# Supplementary material for: A Novel Classification Algorithm Based on Incremental Semi-Supervised Support Vector Machine
Source: PLoS One. 2015 Aug 14;10(8):e0135709. doi: 10.1371/journal.pone.0135709 (PMC4537225; doi:10.1371/journal.pone.0135709)
Supplement: S1 Dataset — (ZIP) [file pone.0135709.s001.zip › MIT FACE/face/face00006.pgm]

P5
19 19
255
Yp¥¬²¿Í¾±»²pQbt«º·­toNRVMVGOsv_OUKRUR}TK][EM\my¦mKeXXRGJUT:zkmYigsbgD@FToMEMSjYadvc?@AE|^_ftjjmYpeEX_\SMJjru~sgmY]ZronobztylklY_brk{}we}_Xlx|~t~¤¯¤fp¤sPxw}|at®²}Wfqy`U]Ouzmq{sZYZMby~woqsxz}{a`lor}zrustpi`k{ridxyprpuoeTPQWki\SNTaryqop~{olpypc\cqufmfyzqqmnwotqkkmmx]
