# Supplementary material for: A Novel Classification Algorithm Based on Incremental Semi-Supervised Support Vector Machine
Source: PLoS One. 2015 Aug 14;10(8):e0135709. doi: 10.1371/journal.pone.0135709 (PMC4537225; doi:10.1371/journal.pone.0135709)
Supplement: S1 Dataset — (ZIP) [file pone.0135709.s001.zip › MIT FACE/face/face00007.pgm]

P5
19 19
255
Va\nh\c|r`WOT_\TROcXDMfo|MZ^TPAGVBN@[Wdfh«jYhtPPRJ\5PeN}WnuzlqÆh4>5VSS^ca_^BuqL[g\EO<cjeqq{tycmjIUaadc^ur|uqgl_Y]jvswz{rpio`Wbnz}}~¢se£lOiw~|¬¯tcu¨|Qer_w¯·[YwZWiLdpx¡~lW]`JXr|pq}{}{vZYdlqxwulzvmir|}{tnjwzqrvu`SS\eptgcSXfxkowub\W`][UMK^rvuh{|vnkywmlirysjlzomrtpohlnknlk{g
