# Supplementary material for: A Novel Classification Algorithm Based on Incremental Semi-Supervised Support Vector Machine
Source: PLoS One. 2015 Aug 14;10(8):e0135709. doi: 10.1371/journal.pone.0135709 (PMC4537225; doi:10.1371/journal.pone.0135709)
Supplement: S1 Dataset — (ZIP) [file pone.0135709.s001.zip › MIT FACE/face/face00010.pgm]

P5
19 19
255
2CMUZckpwxx|€ƒ…„…‚}=EC<<ETdosvyyz{{|z}A6$!!2JdlgS9046BZC6034.#%2GXG7$);H?7K8)&!-MbY3-,)7@CP:/1<14$0Xx_=4;%;<HUJB:@D817ZvfMAFO\\b[TWVUQE<?Xrjd[VYeqw\QYaaXKBG\oijpuw|~]IQZ\VKAGcpldrz}|uHHTVOC7.@EGX`u|||uuVGOQH>0*.97Kbhrwum’jOJMC><=DO]clfgpmdØkYIH@@GS^_khcdfld^ål`J@>>@ARSWbb`bf^[î`U>7&!)+%-?Q\d[]úŠ]]CE6,6BHHBP_bb]cÿ·^bJCB;AJP[fmnf_^eþÍ`aU?B?>;H_oqle]_`
