# Supplementary material for: A Novel Classification Algorithm Based on Incremental Semi-Supervised Support Vector Machine
Source: PLoS One. 2015 Aug 14;10(8):e0135709. doi: 10.1371/journal.pone.0135709 (PMC4537225; doi:10.1371/journal.pone.0135709)
Supplement: S1 Dataset — (ZIP) [file pone.0135709.s001.zip › MIT FACE/face/face00011.pgm]

P5
19 19
255
HNMW`jrvvy|~‚……†„€t8-'$-=Veortna]^_]or(+/*!.A\eT?&"*2<S1--*% '4JUG6*.@NI==- . $"4VlY1*-)<@M62>>8+)7a{[@8B.AEGXI?>DA64>avePCEO[_enYZYWNB=C_rifa\^hryyU_b]RGBLboiiqvv|{MW\YREAMgqkdry}}xFPWTL?43FHLZ`t}|~xpFLROC:)%063L_hswxrfSHNIB<:=>PYamgfpoi[]KKE??GRX\hfdeenibZbQD@>DKTaahidadgc\Z`]C;3*%(-24AOW^d^Z__aH@7" (151-<R]d]_dc_PCG==NVYZ\gleb\cdf]\BA?:::I\knnf_^b^
