# Supplementary material for: A Novel Classification Algorithm Based on Incremental Semi-Supervised Support Vector Machine
Source: PLoS One. 2015 Aug 14;10(8):e0135709. doi: 10.1371/journal.pone.0135709 (PMC4537225; doi:10.1371/journal.pone.0135709)
Supplement: S1 Dataset — (ZIP) [file pone.0135709.s001.zip › MIT FACE/face/face00012.pgm]

P5
19 19
255
bR`cu¸ÈÍÓÖÚ¼umgVeCLLJDMq·Á¹Q?=EJNHlw}q`dmwlZ^sxqZUWQ]_Yi{ubZ`a\ZV^QWwAto^r`l<g_S]as}|hm\zlbzmwth^]vpt^tfUxvwª¦janfWl££~l^qmWi¥¢cl»be¡ £¢£~jeto`«©¨¦£¬¨}eeZoLe]­­¥¢¦¨oourwio§¥|{z~ptn{zwz~xg~wqimxnkns{kaskIKQUYSQGJxzd]ge\ft{xiivraYcyytno|i_
