# Supplementary material for: A Novel Classification Algorithm Based on Incremental Semi-Supervised Support Vector Machine
Source: PLoS One. 2015 Aug 14;10(8):e0135709. doi: 10.1371/journal.pone.0135709 (PMC4537225; doi:10.1371/journal.pone.0135709)
Supplement: S1 Dataset — (ZIP) [file pone.0135709.s001.zip › MIT FACE/face/face00013.pgm]

P5
19 19
255
y ³ÁÎÊÌÑÍ½°y_QILTn¸ËÒÓÇjWZQUa?UdfZF_g£µeCAR`aXAdflpvg`nvpj`kvyokgbOYQDh\{r\axOFXTegShlig^xjnidZjUgkrz[rd]}un{¥ockd[w¤q^mhXq ¦jh¹^w¢ ¢¤hetmld¦«¨¨¡¨¬etYkVlg­§¡t¦zs|~lu¥yb~zzqsqZq{~~|riXf~eVTRXOOP_|hdV`qcR`msrc\s{bdP\hwsoq{r_bCZ_t |g^a
