# Supplementary material for: A Novel Classification Algorithm Based on Incremental Semi-Supervised Support Vector Machine
Source: PLoS One. 2015 Aug 14;10(8):e0135709. doi: 10.1371/journal.pone.0135709 (PMC4537225; doi:10.1371/journal.pone.0135709)
Supplement: S1 Dataset — (ZIP) [file pone.0135709.s001.zip › MIT FACE/face/face00014.pgm]

P5
19 19
255
INKPXdnrsvy|~A2(!#/GYjnpjUHFGANj2+/1+"(4NaVA-"'8@=9>0+'$!".?VQD2/7@IHF9*!2 &!(JirE03/'/:KB89HD6+1PyxS?=ELZ[^RMECF@9;TusdZPMU]lxV^dbYNCCUsqmprrqxS]ed[QFK]ormqzz{QX`_WGBH_rumglx~TRZUC<62?GFN[TaubNQ@?<3+.69C]eTZpvvuKH;=;;=>=UcjibPbqmSD@@CJS]\gqtmkfaig¦cJ<3.4:AIELRVX]dfb·sQLA)-=LNNF98Y`ifbÐxWLKC9BRX^`covqjccæaKGH@=CHVhxyuqf`cýkWGIJHCI]qyxvma`c
