# Supplementary material for: A Novel Classification Algorithm Based on Incremental Semi-Supervised Support Vector Machine
Source: PLoS One. 2015 Aug 14;10(8):e0135709. doi: 10.1371/journal.pone.0135709 (PMC4537225; doi:10.1371/journal.pone.0135709)
Supplement: S1 Dataset — (ZIP) [file pone.0135709.s001.zip › MIT FACE/face/face00015.pgm]

P5
19 19
255
1EOU]flosvy?IONS\ipstx{~CC5*$'7O`nopaPKLGQlF4+/1)"+;YaK7$%3?>9O?1*&# $2KWN703<GGFV:,$4$)#1Zu\726(/=KYG<:IE4/8d~eL=ER^_e`TRONLC;Abwle^SS_r{[U_fdYMDIcunpuxw|bR[cbZLDRhuqku{}RU][K>>B[bbg\ky«^PVH@:/)687L\Vcv|{ÓrML:>;672AS`kbMbsqõQEA>@GOTTholjb\miùªaH;68=ETST]bbcbfcþºrPH7"/;DGC:/HYdgaÿÕ{VMJ=7EPX_\dtskdcÿì`KGG>@FO_qzvsgabÿýkUFJIGBSgxywqc_c
