# Supplementary material for: A Novel Classification Algorithm Based on Incremental Semi-Supervised Support Vector Machine
Source: PLoS One. 2015 Aug 14;10(8):e0135709. doi: 10.1371/journal.pone.0135709 (PMC4537225; doi:10.1371/journal.pone.0135709)
Supplement: S1 Dataset — (ZIP) [file pone.0135709.s001.zip › MIT FACE/face/face00016.pgm]

P5
19 19
255
zmy¬ÁÊÑÐÕÛÅ¡|lfW]JD?7BW»Ã¾fB<EPRMXp~rX`gj\Zrzrbagfi`\dqyj[_^PRVX[H[EC`[uXhbDMXL\WipvlbalzUyejyrbwmy~\ksVf}©¤qcguYc£¡u`g}s]_~¡¡ ¤ gax¢jYw§®­¯¨£­³scqw¢igZ¤·²«£®|_fTpeUda«¡¡|rllcaojtyzyw~tszo~vt~y`]CNZ[aaZMDHrX}¨¢cOUdnqd[Us¢£Ti¢oeoyOcr|x|l
