# Supplementary material for: A Novel Classification Algorithm Based on Incremental Semi-Supervised Support Vector Machine
Source: PLoS One. 2015 Aug 14;10(8):e0135709. doi: 10.1371/journal.pone.0135709 (PMC4537225; doi:10.1371/journal.pone.0135709)
Supplement: S1 Dataset — (ZIP) [file pone.0135709.s001.zip › MIT FACE/face/face00017.pgm]

P5
19 19
255
i«±¸ÂÉÇËÄ¶¬sk~v©¾ÌÐÏÖÙ¿xr_jiXMFA;Jw·Ä»T?BORKC?Yrm]ftzgZmvnd]`Z\V\]\qy^\bPHSWfk\HfNlkcjwcav^[_Ul~nd}{sjdpXytyt~£cfoXr¢¢xfd}pYl£y^s¡c^­­¯£u£¯«anke_s²±¥e£¤okZg\e_z¥T{{xx{tu{rrwuJmv|}k=_{WW^cvsg[Udd4U~¥yNTdkj_R\¢c*Pi{gmpc!I`qz~|hd 9Yfr¡¢idc
