# Supplementary material for: A Novel Classification Algorithm Based on Incremental Semi-Supervised Support Vector Machine
Source: PLoS One. 2015 Aug 14;10(8):e0135709. doi: 10.1371/journal.pone.0135709 (PMC4537225; doi:10.1371/journal.pone.0135709)
Supplement: S1 Dataset — (ZIP) [file pone.0135709.s001.zip › MIT FACE/face/face00021.pgm]

P5
19 19
255
 ²ÃÒÖÙÙÑÖÙÔÈÃ»¦xx¡°ÄÍÔØØÑÉ¾µ± yixz^[p»Ä¾µyb`w|ud}cgrÂ¾ocbrttZ78~yy¥mlrc<SwdYabUxjz\p;YIZv£ini`{c¤°º¿esefv©¹§§¦¨§°·°bbgy¯±¦§¬­²¹¼~gm\¤«­ª¨¤¥³»ÁÊ¶ih£­nid«¼½¸³£¥³½Â¶ qhbjIge±Á½´¨©³³¦v|xznuµ´® ¤¬­}¬®®y|®±¥¢©£¦£¤|}£±¥¬Vi©fT·¤´¤j^t¢ªxn°º´°¥znzsn\d¡º¨¬¯¤£¯
