# Supplementary material for: A Novel Classification Algorithm Based on Incremental Semi-Supervised Support Vector Machine
Source: PLoS One. 2015 Aug 14;10(8):e0135709. doi: 10.1371/journal.pone.0135709 (PMC4537225; doi:10.1371/journal.pone.0135709)
Supplement: S1 Dataset — (ZIP) [file pone.0135709.s001.zip › MIT FACE/face/face00022.pgm]

P5
19 19
255
ª¹ÊÑÒ×ÙÚÙÑÈÂ¾µz}len«ÆÊÅÀ²tv~zb_m©Â¾¬iWWn|t\Ugsr¸·khemcFS9KuthmyB*JZdrm}~pou_{v}qT}M¤ª¬³crhdj £ª·½·cyeflº²¦§©¨­³¶£wddbu¦¯®£«­¯¶»¶cn¢qYu©­«ª¨°·¾ÇÈep¯µsfb¼»»´±°½ÃÃ²hanuJdfw¬ÀÁ¼´¨³·° ookmlm¬¹´®¢­¯ª v|´¯¥¨¬~¢·±¶|´¬£©£onsofi}£±¢¬¤aW¥Ã¿×¼fX¯¸°³¢k[fu{~f]d¤¿©­¶¬~txt`f¬º
