# Supplementary material for: A Novel Classification Algorithm Based on Incremental Semi-Supervised Support Vector Machine
Source: PLoS One. 2015 Aug 14;10(8):e0135709. doi: 10.1371/journal.pone.0135709 (PMC4537225; doi:10.1371/journal.pone.0135709)
Supplement: S1 Dataset — (ZIP) [file pone.0135709.s001.zip › MIT FACE/face/face00023.pgm]

P5
19 19
255
²ÀÐÔØÛØÝÙÐÆÁ¼¦vqmy¼ËÌÅ¿«|}yz]du³À¶waTangP_lzv¸£vlkakeH\6jtz_f1CSri|w~e}iex\|\X¢«¯®±{b~xed¡¡q¨®¶ÃÇªretbh¼É¶±£¶¹»Ã»fu}Zk} ÁÂ³¨º¾¸´´¡b¾`_ «µ¹¹¬µ¼»º¿­fu¤gc­²°¶µ§²½ÀÀÊ¤l^oTVnÃ¶º¸³¦²¹½À½tko¼Á¸¸²£¬¶·µ±¯~¾¹¹­«´¯­²²¢¨´¯ª¦®©vn||p|­¬¡¡¤©tRW\YTQNVz¬§¤´§ypfnª¹£±± ¡£¡¶¹
