# Supplementary material for: A Novel Classification Algorithm Based on Incremental Semi-Supervised Support Vector Machine
Source: PLoS One. 2015 Aug 14;10(8):e0135709. doi: 10.1371/journal.pone.0135709 (PMC4537225; doi:10.1371/journal.pone.0135709)
Supplement: S1 Dataset — (ZIP) [file pone.0135709.s001.zip › MIT FACE/face/face00024.pgm]

P5
19 19
255
­»ÊÒØÒÊÌÊÎÄ½¯t{¤¸ÉÔ×ÛØÜÛÓÈÃ»¢rpss®ÈÏÈÂ±r\x~]i~¢¾º£zbVk{kk{UCht{®ªykn\[zvcOd=ul_k1\Qtystlma|~f`¨³»Á¢hpggzµ¯ª§w£°³¹Ç¼dbgy©É½°¢­¹¾º¸±bj^±¼´°¡ª¶»¸·»h¨®o`§®¯¹´¢¨±½À¿ÇdfnHo¾³¸¸¯ ¢²¹½Â¹tsj½À¹·¯ ª¶·¶©«|¾¹¸¨¡ª´¯¶­®¨³¯¤¥­§|imtkq­«£ªeSbd`\RMs ¯¢¡´«~sz¯¶z¡®­¡¥¦ £µ¯q
