# Supplementary material for: A Novel Classification Algorithm Based on Incremental Semi-Supervised Support Vector Machine
Source: PLoS One. 2015 Aug 14;10(8):e0135709. doi: 10.1371/journal.pone.0135709 (PMC4537225; doi:10.1371/journal.pone.0135709)
Supplement: S1 Dataset — (ZIP) [file pone.0135709.s001.zip › MIT FACE/face/face00025.pgm]

P5
19 19
255
x¯¾¿¿¶º³¹¾®uknkx{ngj}¦{kzl\crr¨¥ gfrtylo¡sobB@NPg{YR5Ftvpq~ZVkVosz~~ndd}{tmtf]¤¥eiZv¨¥¸´¯«~g£rW¤°¬°¼¹£ o¬¾{Y¯¤¦¬¦£®zk£¤eh²­ ®¬{hhebh¦³¥§³ ov¥©«¥¥¡¦¤tss¤}¢}hehitplhv¤}~y~|y~x
