# Supplementary material for: A Novel Classification Algorithm Based on Incremental Semi-Supervised Support Vector Machine
Source: PLoS One. 2015 Aug 14;10(8):e0135709. doi: 10.1371/journal.pone.0135709 (PMC4537225; doi:10.1371/journal.pone.0135709)
Supplement: S1 Dataset — (ZIP) [file pone.0135709.s001.zip › MIT FACE/face/face00026.pgm]

P5
19 19
255
zwx ©¨¢ª£~jlod_pn¢¢yax¢ {pbcgf\d\JBSkuy|ivhl0JHIa[o>w~uncy}uyngxrsg\{}we|hZv¤§¢¡wgoXj¤§ª´º´°£ql¡£yTxª²§¬¸¼¯¦vw±¿W{¶¦¡®«¢¦¥nt¬«lcv¯²¤ ¢¡³r]umYks²¯¯°tsxxn}¢¯¢±  ª¨¨¡¦¤~la[_q¡pbas|¥~
