# Supplementary material for: A Novel Classification Algorithm Based on Incremental Semi-Supervised Support Vector Machine
Source: PLoS One. 2015 Aug 14;10(8):e0135709. doi: 10.1371/journal.pone.0135709 (PMC4537225; doi:10.1371/journal.pone.0135709)
Supplement: S1 Dataset — (ZIP) [file pone.0135709.s001.zip › MIT FACE/face/face00027.pgm]

P5
19 19
255
vxx«¸´¨² ­¬²}leflck|zr|¡}lm|~fSh|¨|`haVGCar~kvdXEDQUibmmgpp{t|^dn^aZP{{|i{jX~z}plmllWx£¯°ª¤¡jyoXh¤¥®°²¨wl¤vUi¦±°©¤´·ts¢´Yc§¶° ©zqs®É]hvªYWZR\z{{zquZVmolxx~|s{qw¡}ss¢¦ukdy¤dMYmjvxunb@T«`Vr~lVX¡gpsii~|
