# Supplementary material for: A Novel Classification Algorithm Based on Incremental Semi-Supervised Support Vector Machine
Source: PLoS One. 2015 Aug 14;10(8):e0135709. doi: 10.1371/journal.pone.0135709 (PMC4537225; doi:10.1371/journal.pone.0135709)
Supplement: S1 Dataset — (ZIP) [file pone.0135709.s001.zip › MIT FACE/face/face00028.pgm]

P5
19 19
255
eadjjx¥ngkl_s©«y xpwrodq{zh]`ffUKG9Yanqvan`iA;G?r}zk|nxX{|pxyjqh}kSpzuqgrpVg¤¨°®©¤xjsW`¨¢ ¡¢«±´³lo§{W]¶²¯¦²¸®xswª³Yay ¯·¬©¢~rs}·Í[hm©ªiUefP_j~thc_YZbbtxy{u|ztt{yuw£¡~rpv|bblzqfWK_¤^Ll|yuPS­£XYctrcUV§|izxmmz
