# Supplementary material for: A Novel Classification Algorithm Based on Incremental Semi-Supervised Support Vector Machine
Source: PLoS One. 2015 Aug 14;10(8):e0135709. doi: 10.1371/journal.pone.0135709 (PMC4537225; doi:10.1371/journal.pone.0135709)
Supplement: S1 Dataset — (ZIP) [file pone.0135709.s001.zip › MIT FACE/face/face00030.pgm]

P5
19 19
255
;FMRSXabkhmmimjnproAE=?83;MXXa_UKBEU[d=5/&!#.=MWL:+"+6FS>0$"!+G[A(&2 /B6+,1$50(*TkE;4A%&?:;964>FB47^nWNAIJJNWHGJNMKMC?Xb`dYOQYehIRSUU\ZGB_fbqrkbgnqAMUZchX<Fdhfkxxqnnn>KT]h\CGMgj`__vxwwp=GQ``74;H_e_WG`q{sl=AOVD,-,7>E:2DHbpqh:<JJ2<C863CRWeLNchb5;FD5V[\^K[flhbAU^]38AD;MIJPFKX\m`OMXX39AC1$;70/+->RPSWU4<CQ:/(-4>65/4CFa]W4:EZQ=:ELMU]Y[ZTg^X07?QRI;?GJOQ\`_Y\YT
