# Supplementary material for: A Novel Classification Algorithm Based on Incremental Semi-Supervised Support Vector Machine
Source: PLoS One. 2015 Aug 14;10(8):e0135709. doi: 10.1371/journal.pone.0135709 (PMC4537225; doi:10.1371/journal.pone.0135709)
Supplement: S1 Dataset — (ZIP) [file pone.0135709.s001.zip › MIT FACE/face/face00031.pgm]

P5
19 19
255
°»ÂÒÍÐÈÇÌÉÌ¾º¸²s¥¢¨£¢{vK[l¶mp}{Ó}dfgDote}¾|b~Îlê£TTiumiQk¡t´tv¤ºMhiuyjr¢{wª^qªxoz ¦¡n}w~¥£~©v|n{©z§Ãkfº¹¤¥½ÅÀpzofs°··¿º¤l¬£Áqwv²¾Ï­«tp«im|­¼¸¬¡­¡¥¶©{wk{±¨~§·ÁÃÀº¦¬»­¥²~±ª·ËÈ¸Ä°¼»À±±ª «µª§~n~«Ã¾À¡vy¢¿¶qtªÃÑ»Ó¯¡¹¢¤Å»{ªÅ²¥°½´³ 
