# Supplementary material for: A Novel Classification Algorithm Based on Incremental Semi-Supervised Support Vector Machine
Source: PLoS One. 2015 Aug 14;10(8):e0135709. doi: 10.1371/journal.pone.0135709 (PMC4537225; doi:10.1371/journal.pone.0135709)
Supplement: S1 Dataset — (ZIP) [file pone.0135709.s001.zip › MIT FACE/face/face00032.pgm]

P5
19 19
255
¬´°²»¾Áº¿»»¯«¡Xcm¦ddjrz~|Äf`]Vstyßbe·Ï¥ãËqZh~qiW~qÓi¶ØO:pklsib|u£cs§rrkq}¥® n gsu¢©{s¥®¥jyy¶¥|µwoi¯~}º·{mdÆ¬¤ºÂÅµxo~reg¥³´ÀÂ¶z³¼iy{­·ÃÌ¦p|¤½qqn¢Á¹±ª®¼´«xzilu¢®¸¦¤¼¿°¯¨¯¥°¥ ¥¦´ÅÉÑÍÆ·¼ÃÆ»±µ­ ª¸«¯Â¡¨­¶¬É~¨ÓÓ¶¬ {g¢ÃÅ¯Ú®¡n|xy´ÓÃ¬Ü»­³Ç«¡©Ïª
