# Supplementary material for: A Novel Classification Algorithm Based on Incremental Semi-Supervised Support Vector Machine
Source: PLoS One. 2015 Aug 14;10(8):e0135709. doi: 10.1371/journal.pone.0135709 (PMC4537225; doi:10.1371/journal.pone.0135709)
Supplement: S1 Dataset — (ZIP) [file pone.0135709.s001.zip › MIT FACE/face/face00033.pgm]

P5
19 19
255
<DMUV]dcminnnuxxyvpBHIIGISW\Zed[VSZehoB;53' +;CJTIA2)3FQ[:. #.FV<%!+4J0((+(3#!,Yd?2-8 &8;>669FH?49boPI:IJMTVKNINPV[GD]hbeWJNXbjKSZ^hleIFaeeqrogeknJU_gpgH?JjhhqvsssvvFT_j`:FFOkhc`^jmt{z?M[Y7/<DRijbfBK`mw9FL32901@KRH:UC<Vhm6BB-@F=202<JTf`?7RY5CD1JOORIAWdkgfb:BS4DF&*./>><EQM\\KGDS6AM.%5PP>CGA(CFAXT4>SL>5/<PTMH=I[WSaX07KVR;=GJNUa]`b]ZZU/1=MWB;FLNSV_a_aZTK
