# Supplementary material for: A Novel Classification Algorithm Based on Incremental Semi-Supervised Support Vector Machine
Source: PLoS One. 2015 Aug 14;10(8):e0135709. doi: 10.1371/journal.pone.0135709 (PMC4537225; doi:10.1371/journal.pone.0135709)
Supplement: S1 Dataset — (ZIP) [file pone.0135709.s001.zip › MIT FACE/face/face00035.pgm]

P5
19 19
255
9<BLT\dkmmnptx{zunh8?IQTXabignlnrtvvrg8DECB<AOUU_[PGJY`hh;;2) -9FR@0#%/CS];3%#$*Q^4'.);L93-1@F?*/^gE>;:<MIQ?HEDFHPG?`i^SHKS^dn@MTX_igPD^chpndagmr>LXaknYAGighuttquur?IWefP:HLkgc`clpz{m=APZI,5AOhhda9Wgzxk::IC*;7/:EM>B\8H`je48E79KF:43EU]fX3FV[17G8:DJMMDVegh^T7RS08F<'(>74;=<CG@FUT07EQ91)D\VPG3ARLaXT12>USB9AGLU_[a^W^WO6/4GTL;DLLRY_ba]VLJ?/0:LVGJRU\bhecQKJO
