# Supplementary material for: A Novel Classification Algorithm Based on Incremental Semi-Supervised Support Vector Machine
Source: PLoS One. 2015 Aug 14;10(8):e0135709. doi: 10.1371/journal.pone.0135709 (PMC4537225; doi:10.1371/journal.pone.0135709)
Supplement: S1 Dataset — (ZIP) [file pone.0135709.s001.zip › MIT FACE/face/face00037.pgm]

P5
19 19
255
=@IS[bilnnnotxyyupf;CMSW_cehimff_aghmg?JLLHIQSTXZOC54BMW_B?84' *7>KN5%$  ,@M<1$"2WV2+3(#<>J6)&+.8,&6bbI@=GJUYc9539CFF=Aag_]QOS^hpDJJMT]`LD]cfpqmijnqDOW\gmcIFehgrtrquyw@OZckcA>Gdjca[ejsv>KWda><KLdkbeJ@Verp=AOU?112=OUL9SS7F[`::GC-<>102:HSbdU2DT66C=4KMIG>I`gkh\P;Q25CA1=?=C<ECDDMG@IU04AD)9IHDJI18OL\Z13>NB5-0CRPNMN]^X]W619JUM<<FJMT_\a_^WN@.2=NVD;EMQV\ddbYMH
