# Supplementary material for: A Novel Classification Algorithm Based on Incremental Semi-Supervised Support Vector Machine
Source: PLoS One. 2015 Aug 14;10(8):e0135709. doi: 10.1371/journal.pone.0135709 (PMC4537225; doi:10.1371/journal.pone.0135709)
Supplement: S1 Dataset — (ZIP) [file pone.0135709.s001.zip › MIT FACE/face/face00038.pgm]

P5
19 19
255
~·¿ÉÔÖÖÏÑÓÎÈµ´»®j£¡©¤¦¡¥p}tM^g¹~lpr¢×RX[;lcbrÃn¢Éi¢ò=dfimd}O}§p»^ziprlt¨¤ngo¦tou}§°¡fl´¤­n`²{ª¿lbiÈº¦| ¶Æ¿jefz´º¹¸¦i}´¢°Æ~}y~i°¿Ó·©xpngsÁ¾¯¡ °±ª²¡©µ´z¯©ºÄ¼¾¿´¸¸¦°§«w²¶ÁËÊÆÊ¯¿¾¿´¸£´z®´ªk{zwnm£Á¦·Êªª¶×§¶Ø¶ ¢§ ½Ùt«»±¬¥±²©¥ªºw
