# Supplementary material for: A Novel Classification Algorithm Based on Incremental Semi-Supervised Support Vector Machine
Source: PLoS One. 2015 Aug 14;10(8):e0135709. doi: 10.1371/journal.pone.0135709 (PMC4537225; doi:10.1371/journal.pone.0135709)
Supplement: S1 Dataset — (ZIP) [file pone.0135709.s001.zip › MIT FACE/face/face00039.pgm]

P5
19 19
255
y´ÀÎÑÎÌÐÑÔÒÅ¼ªuqk¬½½ÉÒÒÎÏÏÆ²¡¬¸{bS_cisx} ^c`YXQhgjÜj|§¿s½áfOgd9^jpS|­ºt¤ÐPXhsakify|fwkqrxz¬­km««tz~q|` x¼qaxÏ®~u¬»Çldf¸¶º°iaw­µ~¬Â||z¥tly·ÈÄ®ujmyªÃ¸¨pv¤µ¤¸¨¢ ¨´¦fm´µËÇÊÇµÁ¿°¶¤¤¡jk ¹´½¼®¨¤£­¥ª®lnÅ©|sy}xvs»»qlÒ½¢©¨¢°Ò»jcÅ¹­ ¥­¯ ¡£Á§bZp£ ©¥¬w\
