# Supplementary material for: A Novel Classification Algorithm Based on Incremental Semi-Supervised Support Vector Machine
Source: PLoS One. 2015 Aug 14;10(8):e0135709. doi: 10.1371/journal.pone.0135709 (PMC4537225; doi:10.1371/journal.pone.0135709)
Supplement: S1 Dataset — (ZIP) [file pone.0135709.s001.zip › MIT FACE/face/face00040.pgm]

P5
19 19
255
¦¤©³¸½¸½µ²qGWc¬klxsÇsSXU9mjbÐ}n|­Íj£óD_kgkd}D ~®t Ì}Pzhosft¥u¡ew¡rnr{¤±§en¦´}¥k~`¨z¢¿namÏ´{§¹Ä gdd¼»±©h|ª§­Ãz|vd°¹ÎÁtuxgt¡Æ¶ª¡£´º§³z}~|ª ½¶ |¯¥¹À°³º¯´³£¬ ­w²µÂÊÎÍÎ±ÄÁÂ³¼ ²{®²¨´{¨¼¢´È£{¯Ó¨·Ö¶¦££ÂÛv®Ã´«¢«°®£­¿zj¢«¤©}p
