# Supplementary material for: A Novel Classification Algorithm Based on Incremental Semi-Supervised Support Vector Machine
Source: PLoS One. 2015 Aug 14;10(8):e0135709. doi: 10.1371/journal.pone.0135709 (PMC4537225; doi:10.1371/journal.pone.0135709)
Supplement: S1 Dataset — (ZIP) [file pone.0135709.s001.zip › MIT FACE/face/face00041.pgm]

P5
19 19
255
egY]bq¥Æ¿ØÛÀÎ«vejWFPXPDQw©yLEVWPPF;BOcmDD^rqXIEhzdMCH898IEHLapCB<MJ:=<B7'<$`=QKRF;N6#,.IAD=EQISVfkINHRD>0QDKKU^^vku{]oYTLH>AJVn{tux^}YgoljdPHefy^¤Zf~nZPf}¬®z^±[[nkh~ªseÁic{sfgwrQnaQ^~ylaetwvss_Q\Yh|wvogadllkyinvvykgbldgg^bgreaN\oiXLVai`aXal[WNCMR\NG?LZgj_gCVabgYXqydN_wn]YV*ELYa_cr}yc[qk\LJ:HABK[ebebfjglkbID:4
