# Supplementary material for: A Novel Classification Algorithm Based on Incremental Semi-Supervised Support Vector Machine
Source: PLoS One. 2015 Aug 14;10(8):e0135709. doi: 10.1371/journal.pone.0135709 (PMC4537225; doi:10.1371/journal.pone.0135709)
Supplement: S1 Dataset — (ZIP) [file pone.0135709.s001.zip › MIT FACE/face/face00042.pgm]

P5
19 19
255
PJNSKOo§¹µqUXdaW=HO[P?D\{uaJGiaNH>=GRiOCcjB@<UdVRH=0-'0=>LMbGA5<?319E/?5=\GOa£gDEKg#7&,H?DLSKfRruKZGKLG:6IQV_deb{Zse\UOH>Of~y}q_Ydqnnn^Ibvn`¦]]|yeTx£±©j`²_X{dz¦§kfÁjcv|qteR{¢mVY|{ugpzysjWXRUe|~ztoejrfuyktvnvihgohjiceoiwc[lx}ncXZgbe_djhVMAGVllVI@GZjd_[ai_aSS`bb\WINklr]cIS`adYcxªgV_vl^PQ6ELZb`fnotse_qibIJA
