# Supplementary material for: A Novel Classification Algorithm Based on Incremental Semi-Supervised Support Vector Machine
Source: PLoS One. 2015 Aug 14;10(8):e0135709. doi: 10.1371/journal.pone.0135709 (PMC4537225; doi:10.1371/journal.pone.0135709)
Supplement: S1 Dataset — (ZIP) [file pone.0135709.s001.zip › MIT FACE/face/face00043.pgm]

P5
19 19
255
YORURUu±ÂÊ¤§ifqnd@GP]UEHanQHfeTNB@ObZIfvJC?Wd\OB622;>CRPsLG?ElE;?F2169\FT]¦rFE?d$(&2GBITbTjVo¥NYKQOK:7G^dgmnm}¢[~n`ZSMBQrvi¥_jwwxxnUm­³¥th²educ~¡±º¥ok¾f^¢¨{¡° pk¦Ítky¦zo~jV±x^]|ojroyl[`V[c{~xphhpj|l{{vpiitsgjmfsbjTTixse[[kctfhjeZ\DDK`w`RHAL[qoe_ekhdX]o{zl_NNruzeiMT_ee^p~¢®fZcxweY[8JM^cblu{~{idvpkNSJ
