# Supplementary material for: A Novel Classification Algorithm Based on Incremental Semi-Supervised Support Vector Machine
Source: PLoS One. 2015 Aug 14;10(8):e0135709. doi: 10.1371/journal.pone.0135709 (PMC4537225; doi:10.1371/journal.pone.0135709)
Supplement: S1 Dataset — (ZIP) [file pone.0135709.s001.zip › MIT FACE/face/face00044.pgm]

P5
19 19
255
IOUZMMf¦´¶qRRbe^=?Q^jOEQp}sbLMpxaK<FJbbZNpKCEN]ON:-.(1BBRKjJF8=NC:;D4>>KQNRb¨}GJ@n/+',GCMZ`YuXu¦R_RLUMC<Qfkknrj¤]wtb`VQJ]{qk¥aguzzzv_v ±³ ni³g`|j¥¶ºkl¾h^w©¦²ok©Íunq¥ tdW·a`swnruyfYgRX^w}~tllom|n}ynzogktzjknhuerZ[s|th`^nbpmfo[UT?FQlr^TEGSdzdblfj_RYbfc]VIFerwqeW]fgb_l¯·iWWvyr^^ILWac`r}}h_outZTT
