# Supplementary material for: A Novel Classification Algorithm Based on Incremental Semi-Supervised Support Vector Machine
Source: PLoS One. 2015 Aug 14;10(8):e0135709. doi: 10.1371/journal.pone.0135709 (PMC4537225; doi:10.1371/journal.pone.0135709)
Supplement: S1 Dataset — (ZIP) [file pone.0135709.s001.zip › MIT FACE/face/face00045.pgm]

P5
19 19
255
7<DN]m¼ÄÇÇ¶y^QI=67-4EE<EµÓÏZ05LQH10?LZrK@BizxXGMtqMFE798NZSNakOQlQ825@.+NtmWbeplYY«CT+-<..KKcd_y_^SZ~N:.5478@\iYXia`cdVYVMA>9DJQWg[Z[hhSWna_]OE9GUbgnfN^[Lm~{u`L<L\t}{fgie^kuzrgeQY^[ZdF^aBX©qdb]Qbiu¢Q_|yXM¡­zmJZe{ziMHUVKNavncJS^cfZ52:HJA:COdffYGOWWX06Labf`D:.I]cSGMYYI79XÄ°c=:O`aNINX]]]LPwoGM[^cZKJORWZad_pl]_^ZXOIGPOPQ]`luklj`_\WPKH
