# Supplementary material for: A Novel Classification Algorithm Based on Incremental Semi-Supervised Support Vector Machine
Source: PLoS One. 2015 Aug 14;10(8):e0135709. doi: 10.1371/journal.pone.0135709 (PMC4537225; doi:10.1371/journal.pone.0135709)
Supplement: S1 Dataset — (ZIP) [file pone.0135709.s001.zip › MIT FACE/face/face00046.pgm]

P5
19 19
255
:;?LUaºËÚÚµbQFJC0,1BL@02]½º}R-2R]UF5EKeRKD\mkSIWu~L>?757IiKRVl~SHfT6009+4Tyy]fagfWU¯ZI5,3,3BSW[]}bbV]l[=265:<FceW\eaa\jWYXSGA<GMS[c\Y[ijTQog`_TI>KZfhqbN__Mc{ziRAObx~xeij g`gsyukbQ\_[\zdE_cAXr°xb_cXfhw¢}Oayw\Kx ±uO_k{jPNaaQN`vvgMXaej]:25=A<:GUfgj`JUXYV/3J^hn_F:1D`cZHRXW@/;X¬£h>0>^cVKP]][UDVm£lNCT]dbRLPVX]b^SvqN\^\\VMMPQRX^dt|yk^]YQNI
