# Supplementary material for: A Novel Classification Algorithm Based on Incremental Semi-Supervised Support Vector Machine
Source: PLoS One. 2015 Aug 14;10(8):e0135709. doi: 10.1371/journal.pone.0135709 (PMC4537225; doi:10.1371/journal.pone.0135709)
Supplement: S1 Dataset — (ZIP) [file pone.0135709.s001.zip › MIT FACE/face/face00047.pgm]

P5
19 19
255
6/4BFDMµËÛÇpYLLF80>JWeK59j¬Z7-@VRC688KgVLMcoYHMcYHG=.,BSRJXnsVMMkA455-.Y_w]uO`fYU}<A+354<ZkYT{^arbYgi?1/8BHMTlU[^^cXmWXWOB<<GRWZf`OVmjTNsfYXPF?K^orwYSb_McxucONZbeijnm]]_ax~xiYUYU]}jOCYU@Uvhc`cP`nfDbsuOM}«{pLYeknaI:<JLEK_wqgJSXYO419HYH?9EXhki\HSSQ66CYdijTB;2SZaSITXPCEiª©¬yI/J\_NKPWUYHK_²eJEV^d\JMNRV[]O`LJZ][^QGLKLNY\fpyxfc[[URJF
