# Supplementary material for: A Novel Classification Algorithm Based on Incremental Semi-Supervised Support Vector Machine
Source: PLoS One. 2015 Aug 14;10(8):e0135709. doi: 10.1371/journal.pone.0135709 (PMC4537225; doi:10.1371/journal.pone.0135709)
Supplement: S1 Dataset — (ZIP) [file pone.0135709.s001.zip › MIT FACE/face/face00048.pgm]

P5
19 19
255
956DMTv¬ÂÌÌ³wbUI?:/7ISP:.S½ÀY08EJ@,5<=X[QEWmlSFLnjSND:0/AeKQ^hlQOtQ84:7+2_tgjVb`f[_;J,1233;b_Ucsb]~P^F<,17AHLYjQdWeYlZXXQC:9<HQU[e[Q]p`MblZYTGA?L`nsqSVo¡|ROzwhSENZcehrahes\Zr~{m]TUZXb[FO[LLZ{c`cWP`p{YEsthEd§s`LYehkW<79FCDRj}wgTJSVY@.:DW`K><H`dj]MHTSJ09H`limK<2=[`VHJTYRHH·¯¥f=B\bQFLOVV\LMngPDV[c^LDMMPU[^VnjNZ]Z[QHDKJNP[Zhrqwqe[ZVPKFD
