# Supplementary material for: A Novel Classification Algorithm Based on Incremental Semi-Supervised Support Vector Machine
Source: PLoS One. 2015 Aug 14;10(8):e0135709. doi: 10.1371/journal.pone.0135709 (PMC4537225; doi:10.1371/journal.pone.0135709)
Supplement: S1 Dataset — (ZIP) [file pone.0135709.s001.zip › MIT FACE/face/face00049.pgm]

P5
19 19
255
98<Ubby ºÍ¹yf_]M^`FSpÂªwlµÈH_sv}vbT[^mjr H¤aqC=dUeWFx;JR)6_DrXile|AY9cx{«º·5®dH¡¸¶¯¥¶Ã·?ªy?®ÁÉÃ¹µ±£ª°½È½v^µL¢»ÉÊÆÈ¾¯¸ÀÄÁ^q¿nQ¥ÇÍÓÊ¼vusn©Ï¨|b«o °¸Â´rx¼~Ì¶ª¨¥ ´½È«xmcpczp¤ÉËÁ²¦x¹·ª{©³À´iz¢£v¨¥¡_mrq {}Zemp~cpl{x}vyyP\ip|O<FPOLGDEcxvAUf|rGNmx_K^tl.K[rw_fakkokzkb
