# Supplementary material for: A Novel Classification Algorithm Based on Incremental Semi-Supervised Support Vector Machine
Source: PLoS One. 2015 Aug 14;10(8):e0135709. doi: 10.1371/journal.pone.0135709 (PMC4537225; doi:10.1371/journal.pone.0135709)
Supplement: S1 Dataset — (ZIP) [file pone.0135709.s001.zip › MIT FACE/face/face00050.pgm]

P5
19 19
255
(<8MX[¶ÛÖºflaU^N>358Ae^z¡ÂÁ hOJQQhTLJ_uº±zkÂºYv}sv~`]NUOf3@?PR_zd+hLdfiUmpx7=6P}v|s|mpp¤­¯=8±¬¨u²ÃµM¢B¹Ç¿³®ª¤«¸Æ»rf «eq»ÇËÄÅ»§¶¾ÂÄ]z¬´QÄÌÒÉ¹oym{»Äos¬ka ¯»Ã­st®Ì½¯¬¦}­»Æ©vpcdvuÃÌ¿®l²±¨|£°¸°^pz{tTguuiw~|yiK_hk{VNKZ`PLW_zue:UeubDWmgjMIzvnY%HZtuY]gtocnnaJ8N_smnk``k{ucT5
