# Supplementary material for: A Novel Classification Algorithm Based on Incremental Semi-Supervised Support Vector Machine
Source: PLoS One. 2015 Aug 14;10(8):e0135709. doi: 10.1371/journal.pone.0135709 (PMC4537225; doi:10.1371/journal.pone.0135709)
Supplement: S1 Dataset — (ZIP) [file pone.0135709.s001.zip › MIT FACE/face/face00051.pgm]

P5
19 19
255
47<F]kq°ÎÂ¨|}zWaUMcq±ÂP¢Ê³sFLFM_k\^Q\M8vki­axctrWSqci^p(5B3oNfvx ®±¦PP9i¢yuy¯Â¼:µfS«¹´¢¤ª¬¸Ä½O¯qNµÉÄ½±²¥²»¿ÄËº\p¡»OºÀÐÈÆÀ±¡¬ªkpy­Ã^tÂÉÑÍÁ¶ ¡©º®nºÐzgÅÉ®¦¸ÄÊ£vl¥|É¼¡x{ª¾µ¨tnf{yÀÎÆ¼¯l¡¨|§²¹¹§fst|t{¤¢£¡`fi\iv}}nWbpaAFWbbSQW^zvcLYwwTVlbLR~snY?Rd{lflfostivzm`J(LZmioyieT<
