# Supplementary material for: A Novel Classification Algorithm Based on Incremental Semi-Supervised Support Vector Machine
Source: PLoS One. 2015 Aug 14;10(8):e0135709. doi: 10.1371/journal.pone.0135709 (PMC4537225; doi:10.1371/journal.pone.0135709)
Supplement: S1 Dataset — (ZIP) [file pone.0135709.s001.zip › MIT FACE/face/face00052.pgm]

P5
19 19
255
@B?]jh| ¼Ìµzled[b]<Nfº¬rj´ÇE`lndVPX^l_eO\{0E`XheMlYG[";[jnnytl}¢¢¢F_>hª§¤}¨Á½8´hOªÄ¿·«¯¥ ²Â½§I±C»ÄÏÇÂ¿³ª²·¿ËÁxf½TÀÈÎÍÃ¾£¹ÁÅ´~jr È£uNÀÎÓÁx}z³{t¥Ô°row­ºÁË¾zxs{|°ÏËÅ¶«|¦»Æ°vqnw¬¼Å¶¦m|¨«ª¨¯¬¥_mz}¡|Vflo_p}susL^dn~TCFYcaLDHm}tp8T`yrNSmaTe~nc$GUlpckglqwq{pgX5NYnhn~~h^I
