# Supplementary material for: A Novel Classification Algorithm Based on Incremental Semi-Supervised Support Vector Machine
Source: PLoS One. 2015 Aug 14;10(8):e0135709. doi: 10.1371/journal.pone.0135709 (PMC4537225; doi:10.1371/journal.pone.0135709)
Supplement: S1 Dataset — (ZIP) [file pone.0135709.s001.zip › MIT FACE/face/face00053.pgm]

P5
19 19
255
%"816a£Ëîíä´a:7?D55-C<Socp ÊÕ½z`biK49>Msxx·ÇªhLPSflWKI`r ¥O¦ÁrmnUo``_YR[X'c0CG0cVarkfi[8_7}~nz·¼¤C¶Z]±»¹¨¡¬ªÀ¾ªM¯rM¸ËÉÀ¼¸¤«±¹ÇÄZºN±¿ÍÌÊÁ®¸ÀÅÈcqÅlX±ÍÔÓ½pp£Ó¬m¡wl¥´¾ÇÅ}{x¨}{¾ÏÆÀ±£q¡·È¶vomt±ÁÄ°£dw¤¬««¯¬£Ti|z}¡wJcjk`mynw~}l9[bi\AEYbaLCMxytf%MZr|SWlaZoukX<Pbseiehout~hcM
