# Supplementary material for: A Novel Classification Algorithm Based on Incremental Semi-Supervised Support Vector Machine
Source: PLoS One. 2015 Aug 14;10(8):e0135709. doi: 10.1371/journal.pone.0135709 (PMC4537225; doi:10.1371/journal.pone.0135709)
Supplement: S1 Dataset — (ZIP) [file pone.0135709.s001.zip › MIT FACE/face/face00054.pgm]

P5
19 19
255
.<OezÀ½±²¶°rfUC/1(04?X{²¹¾lM=0.+&(>SI.5\~xQ4*<B*#.@GPO808cV2/<^OH+=+E,9IFJ{i=HNm,6)1Q4DnxowJHvc<Xrop0-SB;BZ{sKTyjBOnJ80@MQafnk[YUxeFQdndUNIH]wxqokSRq>RqmkkcNF]v}OXxDVxcLIS`m]\{PSzYHGU_lOO]VMNnOD?JYssbScd`RXf}ybH?7GQceRKLY_bVYPTcUF95BLYMKSUVdaPMIJRRA5/?GVO?6=UC@788CNK=2+:AIKGDCYGACFFE:)R3>@AIJB@EB=<EE<<5"n278;CJS^ZYTMG@78+>
