# Supplementary material for: A Novel Classification Algorithm Based on Incremental Semi-Supervised Support Vector Machine
Source: PLoS One. 2015 Aug 14;10(8):e0135709. doi: 10.1371/journal.pone.0135709 (PMC4537225; doi:10.1371/journal.pone.0135709)
Supplement: S1 Dataset — (ZIP) [file pone.0135709.s001.zip › MIT FACE/face/face00055.pgm]

P5
19 19
255
.3>IY}£¼¾Â©lVE:3 +47+*Mq¥§gN-$,,"7M^pI62GpiD12JbZC501I@D<8WxL2;B1B42/9p5{XCKui<I\`4b%A4GTeyvCMzh@H||kbH*GEGVnyVQWymFIceK97Qalnma][TziEIagleZSZr{unudNUy>GltkmmaWoiQY~FGsaQ[w]b\QSxsWR]t[WJe_GNkiOLVlq^UeZTROd{vbGEOcth]OLYdfU_YYniTEAJW_KJKWdjhYZJKN[OC>HVWJKLCAQO@=<CGTL=;CNTH86D^BE=8>>ING:6?DIGJFCa|NCBGDCA:0:?ABLF>;<:99BHA::2
