# Supplementary material for: A Novel Classification Algorithm Based on Incremental Semi-Supervised Support Vector Machine
Source: PLoS One. 2015 Aug 14;10(8):e0135709. doi: 10.1371/journal.pone.0135709 (PMC4537225; doi:10.1371/journal.pone.0135709)
Supplement: S1 Dataset — (ZIP) [file pone.0135709.s001.zip › MIT FACE/face/face00056.pgm]

P5
19 19
255
8@Xi¼ÀÀ½¾¬sjVE3!(+/0In¦¹¯wT7.'&)/KdpF/:\kB2<Z^?#897C>83BqsE17<gA=638k,¤v[>^[8Wc.E).F4RiqrsA\Z?a}lc0-JEIVjzSQ^]DXsmN>8?Shqpmaa[^VJ_lokb_OXy{u{cNg[Ch~z{pWVs\Tk¼dFbjRU^¥Ydo²qQR¨bMT_~¤UWPrRLP~~[ELXrp[`oY`XYj}lSBFQgs\]NSbagY\PTf]L=BN\YNPQ]klgRLAMSWI9?H[YL5:=FME63<GSRB6:CMTJIADulmD@HLKI>/4@DCGUJFVWSA?KG@A<$68;=BKQQNIKNOLC:>..
