# Supplementary material for: A Novel Classification Algorithm Based on Incremental Semi-Supervised Support Vector Machine
Source: PLoS One. 2015 Aug 14;10(8):e0135709. doi: 10.1371/journal.pone.0135709 (PMC4537225; doi:10.1371/journal.pone.0135709)
Supplement: S1 Dataset — (ZIP) [file pone.0135709.s001.zip › MIT FACE/face/face00057.pgm]

P5
19 19
255
hp ±¶ÀËÉÁ½¾¾°§fGij|©º¸ÄÁ½³¡}gDjrkZh¨{YNSB7aUXÆl_g_½j{»­n\<.dJKRJdhhgmhfwYMMD.xXTgxwwbGSbrgY>>,zctwaeFpxoLQ;pvpyulWagbE¨³°nTnt~\M¥¦¡³½zÊ¬ly©pupe¤µ¹¾È¸sa|`qvÆµ§£~£¯¶¼Â±{~}xÃ·¦l «¯¶¸©±¼|°¬¡f¡¬¨¦©¯­} T ªg\fxxouE±®ladgPjc7¤¢¬o~tiXjypX#¤©vpzpgleGqzz§|yg[-
