# Supplementary material for: A Novel Classification Algorithm Based on Incremental Semi-Supervised Support Vector Machine
Source: PLoS One. 2015 Aug 14;10(8):e0135709. doi: 10.1371/journal.pone.0135709 (PMC4537225; doi:10.1371/journal.pone.0135709)
Supplement: S1 Dataset — (ZIP) [file pone.0135709.s001.zip › MIT FACE/face/face00058.pgm]

P5
19 19
255
i{}¡¬¼ÆÉÒÊÍÅ´¬^l³{h_`ZJtSq®m]dv¦ycUG7aT[iP^i[¶Zk³fY8TFKNUxqd[[aio4GA>\`er{vWIK]meZ9Bbu{`r}OhvbTRsuy}tlVYzhY°·¢{gXmlrV«¤¢½½zvÌ³v`²npno³¹¹ÄÈ«{jakph¿¼«¨­´¹ÃÀ¦{oh¼À¯£¨°´½¶¤«»m­¶ª©«©¬ªº¼¥¤¤«¢{tv|q¥³sPTvhb^bs`¨­¯omiv~iNOqU¤¬qx^h neJ¦ªklikwg]0
