# Supplementary material for: A Novel Classification Algorithm Based on Incremental Semi-Supervised Support Vector Machine
Source: PLoS One. 2015 Aug 14;10(8):e0135709. doi: 10.1371/journal.pone.0135709 (PMC4537225; doi:10.1371/journal.pone.0135709)
Supplement: S1 Dataset — (ZIP) [file pone.0135709.s001.zip › MIT FACE/face/face00059.pgm]

P5
19 19
255
l­¸ËÏÕÝ××ÍÆ½«nTeqj_]¬Ç½ªollfPPbr{mitªw_bnheXgU[GMcjo¹ykpjxvujrKcc~{» gvw1OLd~¢p°j¡²T]¨§¬´³­¥{|¢_³°v´¸µ³´±oz^y¦ª° ³º¿ÄÊÉ£mW~­°¨§¬§¶ÄÅÑÙÀxs§Î¶tfÇÂ·®©¼ÄÇÍ¾y¯xe½ÒÄµ¬´¿ÂÅ¾£uwcbxl§ÉÀ³¬¯·¸À½¦£¥t¨¾³¯«¶¸±¯¤¬ÄÄ«¯¤£µÄ¯zº¹¯ ¨ÂÅªYRRiqbejy¨{ º¹·«}qmbWGz¤²i¨©µ¦fnª«z\«´¯}zlJ
