# Supplementary material for: A Novel Classification Algorithm Based on Incremental Semi-Supervised Support Vector Machine
Source: PLoS One. 2015 Aug 14;10(8):e0135709. doi: 10.1371/journal.pone.0135709 (PMC4537225; doi:10.1371/journal.pone.0135709)
Supplement: S1 Dataset — (ZIP) [file pone.0135709.s001.zip › MIT FACE/face/face00060.pgm]

P5
19 19
255
alunk|©¥»ÏÇ¼­£ysk^irkm]pu³¦oTQUfXchmtjgks®qrp}TH>3kw~sÃªukwrHM\Xfr¤£u´¦bz§lXpE £~v¯¤c¬´Y¬±´±¯°xdz£¶ª{¸·´µ·­}o{^p¥¦¬°¡¹¿ÃÌÊÄi_l¤´®¦¨«ÂÄÉÛÑ¢vw®Ï¼Z°Ê¾²«§ÄÅÍÍ¯|¸¤xcÔÊ¾³©½ÃÆÁ¹trjn]cwÆÉ»±«¹¹ÀÁ¹~q¾½³®¬·µ¶±¤¦µÁª°°©¨¡Á²¨µÉÄº ÀÅ|a^bww«¡ºËº¯daZ\YMSR`~§§±µ±µ¤yy~gRx¤¹ª ³²¢}lk­t
