# Supplementary material for: A Novel Classification Algorithm Based on Incremental Semi-Supervised Support Vector Machine
Source: PLoS One. 2015 Aug 14;10(8):e0135709. doi: 10.1371/journal.pone.0135709 (PMC4537225; doi:10.1371/journal.pone.0135709)
Supplement: S1 Dataset — (ZIP) [file pone.0135709.s001.zip › MIT FACE/face/face00061.pgm]

P5
19 19
255
s¥±½ÊÊÎÏÂ¸ªvj\Id¡w¨}iNOE5ia§cbg}°{ss¨¿xeN5YTf\Waka«k[cnaACD:RHOSerne[¦ZjqxTY9>Y\ctKV¢Aary[QPavaxtV_}wh^pyvzzmR`ssX¦¹Â{i£ccuutlf¡¦¸ºxÀ¬tX¬µ§£¤°¹¾ÈÊ³{s[{g]mÁ·«¥ªµ½ÄÃ±y~}gµ¯¨¤£°µ»º©¦±­¤¥®¬­¦¶º²~¢²³skrznv{§Á©aPeomlKEW|s ´°ªlyxpkaQm¨se£©§uldzj]ª§|yoaM
