# Supplementary material for: A Novel Classification Algorithm Based on Incremental Semi-Supervised Support Vector Machine
Source: PLoS One. 2015 Aug 14;10(8):e0135709. doi: 10.1371/journal.pone.0135709 (PMC4537225; doi:10.1371/journal.pone.0135709)
Supplement: S1 Dataset — (ZIP) [file pone.0135709.s001.zip › MIT FACE/face/face00062.pgm]

P5
19 19
255
{±¤£©eSNLDh¬p\ejª}{}Îg^CMo·g\cbhÉwQewlQOJMQWQ^bhngyXic@IB?LNgvx{rQX¨Iaj{bIAdjt@mK\uxY\vqqxsZSwtl rv|}sUabm·Ä½xgª¢sVtmnj­¹¬|wÁ³yYº¯¥¦¢¶¼ÃÍÃg[pPsrÃ¼²©¤µ»ÃÈ¾¢tox~ly³¶®§¤®¶º¿·£ ¬­} ¨¡¬®²±©º¾·¯°££©ª¤yx§¹°hTObhui``ev¸½¬i]djtrR@Fu¢z­®ª¨m~mYayo¬¤ux~ld|og
