# Supplementary material for: A Novel Classification Algorithm Based on Incremental Semi-Supervised Support Vector Machine
Source: PLoS One. 2015 Aug 14;10(8):e0135709. doi: 10.1371/journal.pone.0135709 (PMC4537225; doi:10.1371/journal.pone.0135709)
Supplement: S1 Dataset — (ZIP) [file pone.0135709.s001.zip › MIT FACE/face/face00063.pgm]

P5
19 19
255
k¦¶ÂÍÔÛÝØÙÐÊ¼®¢tYaovll¤·ÍÆ·©ynkUK]jkg]`s®¤|aU]aeY[XYNI\el|¯¥jldhltotO[]O©}¶¯opy:JOVt{¬¡r¬¬j¯eP¢£®°«t¤c°³¡s¯³¸´³³¡sbs§³³²º»¼¾¾±p}Zt©¨°¯¨°ºÀÅÑÓk¼°v\´¾²­­¡³ÁÁËÍ¶¿±}]¬Ë¾µ¯®¹ÀÇÃ´who_aqËÃ´¬¡§µ¹ÁÂ´r¾·¯©¨²±·´£¸¼°³¨¤¦µ«© ¼¼¸®»vWS^oqqt©¼µªyea_RQDGas¦£±q hY¤®we©­}lpldywl[
