# Supplementary material for: A Novel Classification Algorithm Based on Incremental Semi-Supervised Support Vector Machine
Source: PLoS One. 2015 Aug 14;10(8):e0135709. doi: 10.1371/journal.pone.0135709 (PMC4537225; doi:10.1371/journal.pone.0135709)
Supplement: S1 Dataset — (ZIP) [file pone.0135709.s001.zip › MIT FACE/face/face00064.pgm]

P5
19 19
255
Rdjmu¦ª­©§¦ \[NLOYlxxmls{XBOXLBDWoxicfxzsZVX]cRAAc¡~l`[h}cP5/&D>@X}bS7&B]vWB8G7M@I[r`UQldhXHHLJGM]}jfruskgg`XW_¡©r|se]d ¢¢¢§«®ozmWXe¦®´°jsmPLNU|uv«´®ccpmTMI??Mfiwlu¡¢eYcbUVUSSUs~f|aT[ZRV]bqygdZV_KCEHO_fpuvsnd[wdcvgC+Ja|eHgvlit|kRBHaqurqls^fs`f``nwVWYdWfjsty 
