# Supplementary material for: A Novel Classification Algorithm Based on Incremental Semi-Supervised Support Vector Machine
Source: PLoS One. 2015 Aug 14;10(8):e0135709. doi: 10.1371/journal.pone.0135709 (PMC4537225; doi:10.1371/journal.pone.0135709)
Supplement: S1 Dataset — (ZIP) [file pone.0135709.s001.zip › MIT FACE/face/face00065.pgm]

P5
19 19
255
@[fku¥¯²´²¯§xFagiq{ ¢¤¡¡SWIDCNar}ocfty]HUh_HCRzlhk}wd[J>FJ=Cu£lVDFcubM2=.S@Gov_N>_XeTBHFGDMo|d_jv§qqe`aZSVl¡ª®ox|pb]o¡  ¦«®¬kvkW[p¦°µ®¨in|kMLL_zr¬²ª¢f_jkSPJ@ATltrs lZ_aVVWY^ldy^UXUOSYcu}laa^iX73IVit{}kLWhpiq|e=B[~|brscfxefZ]ku~A[XeXfjprz cIT[Xhv£¤¡zL
