# Supplementary material for: A Novel Classification Algorithm Based on Incremental Semi-Supervised Support Vector Machine
Source: PLoS One. 2015 Aug 14;10(8):e0135709. doi: 10.1371/journal.pone.0135709 (PMC4537225; doi:10.1371/journal.pone.0135709)
Supplement: S1 Dataset — (ZIP) [file pone.0135709.s001.zip › MIT FACE/face/face00066.pgm]

P5
19 19
255
s£±ÅÐÑàëëÞÒÊÌÁ­etpy£±ÀÄÉÌÀµ°pdV`Khy}qx¡¸Æ²~jt~Swª·±µÑ°w¤wla^{ÆmvTCTSlKd[O­³k¦hAk¥rp­¦fxwÁ¬¡­¸¾dx¢¿³¦¦»½¼ºº·¤{by¢µ°§¨³µ»¿¼º®wYu§¯¹»ª¦³ÁÊÐÍt£]]ªËÇÄ´´ÁÎÕµosZ\ÃÌÄ´°¹Ë¸²¬|z\\Wq£´¿¼®ª´¾µ·³©¡¢®³®£¥¯¸ª¥­±·³¬¤ª¤}¨®|po{¡~£¶Jc»Â½h;r£§¥··£{uqmu±­£¢µ±¦¢¡¨«¢¤¥
