# Supplementary material for: A Novel Classification Algorithm Based on Incremental Semi-Supervised Support Vector Machine
Source: PLoS One. 2015 Aug 14;10(8):e0135709. doi: 10.1371/journal.pone.0135709 (PMC4537225; doi:10.1371/journal.pone.0135709)
Supplement: S1 Dataset — (ZIP) [file pone.0135709.s001.zip › MIT FACE/face/face00067.pgm]

P5
19 19
255
w ³¿ÈÉÎÑÅ»¸«qehO`jmg|©¹Å´¢if~qIh«¹®}µÏ±t ®¤ztr~É¢nt^QY^n}SWKC¶k¥yUy=ido¬§gpk¿£¡¬¹¢dz¨»¯£ ¹¾½¹»»§}cx§·®¨­¶·º»¸¶ªvZx ©·¹¨¨²ÀÉÍÌ¥u [_®ÇÄÂ²¡´ÁÎ×¼r|¬]]ÈÎÅµ±»Í¼¯£qs_cQg´Á¾°«³Àµ¹´¥yu§²µ°¥¦±¹«¨®±µ­©£«¦ª°¥{¦ |£´Id·µ²e9h¥¥·±msphnµ®£¢¶´§¡¨¦§} °¨ª®¸µ¯¨v
