# Supplementary material for: A Novel Classification Algorithm Based on Incremental Semi-Supervised Support Vector Machine
Source: PLoS One. 2015 Aug 14;10(8):e0135709. doi: 10.1371/journal.pone.0135709 (PMC4537225; doi:10.1371/journal.pone.0135709)
Supplement: S1 Dataset — (ZIP) [file pone.0135709.s001.zip › MIT FACE/face/face00068.pgm]

P5
19 19
255
Z]ehz¢±½Æ·«}edll[y®«y{¹Ë³ttª´§£²Ð¯{v}zwpZI8P|À¡kg/EJFYTU¤£¯i¤ykHk{¦¦§ dv¥¶¤«µÃµ~eq»¾¯ ¬½º»¹±|ar®¶ª§´º¼¼¹¶¦w^jª±»¶§®½ÅÍÍÇr bWÇÆÄÀ¯¯½ÉÕÒ¯uu¤¼g]qÀÓÈÄ²®¹ÉÑ±«ijftQZ}°¾Â½®¨¯¿¿³½±j`s£³µ¹®¦¤±¸¸­­±­­¦°§«²²¤¥©­¶º°¦¤«¡­£qrvhW\¡´«Kt´º¼pGf¢²¡¡±¹·}wwpt¬±¢¢¡¬¶­¢££ª«¤­
