# Supplementary material for: A Novel Classification Algorithm Based on Incremental Semi-Supervised Support Vector Machine
Source: PLoS One. 2015 Aug 14;10(8):e0135709. doi: 10.1371/journal.pone.0135709 (PMC4537225; doi:10.1371/journal.pone.0135709)
Supplement: S1 Dataset — (ZIP) [file pone.0135709.s001.zip › MIT FACE/face/face00069.pgm]

P5
19 19
255
@_jov ¢¥«¯³°«©JaQKJT`t|poy[MNceTHPipjo~xc[VZceMCX©qggwh\@42;GDO¥kWK,LfgU?EHHGJVza_[jjpn^UYYRT\yw©r{~{ung`_}¦­²nwqac£¬ªª¯³´ks|`X_¨±¸¸°jjwcSOB]~u|¥µ³ªleiuobaMKIeq~¤¤ nc`nromhmt¦¦e\_gmfks~£ ``iw[INT^hozpgkhSMSfoy{tul|nkymdhrw|Sl_eebu¤  "MSY_cy ªª¢¢
