# Supplementary material for: A Novel Classification Algorithm Based on Incremental Semi-Supervised Support Vector Machine
Source: PLoS One. 2015 Aug 14;10(8):e0135709. doi: 10.1371/journal.pone.0135709 (PMC4537225; doi:10.1371/journal.pone.0135709)
Supplement: S1 Dataset — (ZIP) [file pone.0135709.s001.zip › MIT FACE/face/face00070.pgm]

P5
19 19
255
>[iov¢¦¬´¶¸µ±«Dbb`fnxTVHMJGL^txjaj{x`RWjtfLH_¤rnvgaMD7FGAQ©j[L?cxgS8=?BIIR¢v_UAZ]kaNFKOIMZ~gelyrxpiif][]~¦¯pzyoda¥¥¡£«±´luk[c¦®¯³µ²jo|oVVSw®»¸­jgp}v^WH<Kh_}¬«¥nddqoki\ZZu£k`^hqlmqy¥£`\dnd[blygdjZB?CPXfjlmayjmqbahrynoeogboz  5aX^ccx¤¨¡¢
