# Supplementary material for: A Novel Classification Algorithm Based on Incremental Semi-Supervised Support Vector Machine
Source: PLoS One. 2015 Aug 14;10(8):e0135709. doi: 10.1371/journal.pone.0135709 (PMC4537225; doi:10.1371/journal.pone.0135709)
Supplement: S1 Dataset — (ZIP) [file pone.0135709.s001.zip › MIT FACE/face/face00071.pgm]

P5
19 19
255
fcflsz¢SEGCGN_qzl`bswJZqq_KIW|}omx|[RRZaOBHv¤£mb_l|S622<J@ImgWL'G[uJ8LFGIGNosa_Uj]~bRMQTNNVlnmwztnmia]\j ¦®}{rf`o§§££«°³yn\]s¨¯¯²¶´trYUUd­»»³jxw_UN=Dbre~®°«ckulefWOMTx¢¡^cpromjkwy§¥[bgmfiry£ `prZLQW^jrwgp^MGIVfkusllammldeiqu|geqdbow  
