# Supplementary material for: A Novel Classification Algorithm Based on Incremental Semi-Supervised Support Vector Machine
Source: PLoS One. 2015 Aug 14;10(8):e0135709. doi: 10.1371/journal.pone.0135709 (PMC4537225; doi:10.1371/journal.pone.0135709)
Supplement: S1 Dataset — (ZIP) [file pone.0135709.s001.zip › MIT FACE/face/face00072.pgm]

P5
19 19
255
h\bt¤ºÊÒåÛÍÎ½©z~J{¥ÀÙÊ¼¢oqqkU¢«ªª¸ÛÇ¤¨¹ÅµgTDL|Æ±zvfjo;D8´­l+NLYYxw|£wg£_kM²¤³³uzbt£¦¡u·´¹»¼{rtbqÃ¿µ©¶®·¶³¯¬xt~Wy¢¸¸®²©»ÀÅÄÄm´Tv³³½¾³©­¼ÉÏÜÌzt³eeËÎÊÉ»¨ª¹É×Ð¾y}bo`njÅàÕÏ¾¬§±ÄÐÍÅ«s~sÆÔÔÌ»«¦µ¾ÍÆ±³®³ª±«½ÓÍÀ¸¦¡¯¶¼­®³¸Æ»»«¢§ÃÅ¼² ­±v±¸°¦¯¸t\\kxpaUO\¨©¬¾±¡£®¶­|¬º­¥·¦¯¼½»´¨Á®
