# Supplementary material for: A Novel Classification Algorithm Based on Incremental Semi-Supervised Support Vector Machine
Source: PLoS One. 2015 Aug 14;10(8):e0135709. doi: 10.1371/journal.pone.0135709 (PMC4537225; doi:10.1371/journal.pone.0135709)
Supplement: S1 Dataset — (ZIP) [file pone.0135709.s001.zip › MIT FACE/face/face00073.pgm]

P5
19 19
255
x©¸¬­Á¸¢usgP5rxbfn«²·¤sgS?:k^bgQ?TiG[}M=bermb¬£`hi__Y]IhhcW<iep^xbkV^[xrn]¬{mu¤¨©p}Xr¤{v ²­®ptmW££}l¢¯¹²{lxR£yhw±»«wnwT©nat{z§¬xzlPll_qv~dkbWSjkXnvzxfhinTgiyywrm]nkNdn|vsr}|zhe_h|tJejzyfPU[ee\UFPt}aGdjspflyZQdzY6fjs{}toida^^bdokVblxxtvzznb]cC
