# Supplementary material for: A Novel Classification Algorithm Based on Incremental Semi-Supervised Support Vector Machine
Source: PLoS One. 2015 Aug 14;10(8):e0135709. doi: 10.1371/journal.pone.0135709 (PMC4537225; doi:10.1371/journal.pone.0135709)
Supplement: S1 Dataset — (ZIP) [file pone.0135709.s001.zip › MIT FACE/face/face00074.pgm]

P5
19 19
255
{v}¤¹·¦Æ±wkQCp[UPJk~fIVjV:]dz]Xn¢¤vX]usMb}YN[sjx©£`ugSATKUhg[^Qpo_}vr_l|²m¡_w«¯x{¢¥©n{a_ |§·«§®}ms|M ©x«²»©ujwS¦¢~u£¸¸¦omv\y¦¤vkyz|²§szmTZtjwuwhd`[P]{ygt}twahh~{dlsyyqnbeyairws|rpber{kitpaZ`aht__MKeut^hq}x_]eulmYMSunUfpwojltwn]V\vfPhrvyx|vsmkjhjgeejc=
