# Supplementary material for: A Novel Classification Algorithm Based on Incremental Semi-Supervised Support Vector Machine
Source: PLoS One. 2015 Aug 14;10(8):e0135709. doi: 10.1371/journal.pone.0135709 (PMC4537225; doi:10.1371/journal.pone.0135709)
Supplement: S1 Dataset — (ZIP) [file pone.0135709.s001.zip › MIT FACE/face/face00075.pgm]

P5
19 19
255
uw²¹¥¼º·smiXpfXRQv¡²¨©¿©xjVdZtrFGjUQ^S;`txmmrbs¦ªYUh¢PqjUe;q_j«rkpYCOT]{~¦py£jv~esQ_¥£­¨q}¥eo©°vn¨·¨¨otgZ¥~}¯±»ªzlx¡M ©yª»º¤mf}O¤£xzz}¹ªqo|¨R«snw{¡nwf|Nlogxlds_PQpodjylgjqoYp{|ww~oi`{pWowqjxyxsk^mnOqzzkQUYck^`QM`k}qInxpfmaMPkx[Dsvz{smifdb_UYymT+
