# Supplementary material for: A Novel Classification Algorithm Based on Incremental Semi-Supervised Support Vector Machine
Source: PLoS One. 2015 Aug 14;10(8):e0135709. doi: 10.1371/journal.pone.0135709 (PMC4537225; doi:10.1371/journal.pone.0135709)
Supplement: S1 Dataset — (ZIP) [file pone.0135709.s001.zip › MIT FACE/face/face00076.pgm]

P5
19 19
255
{flp¢¨¶²¾¨riREdffS?Vt{PKelGg¥¨rgo¯¦i\nt|xr^xxZDNgv³`i[M]Nfxk|~xa¥yt²·p\|¥}¢¥®§¦q_e ¡¡~ ª¼ÆÅÅ¥r£yT¯¯¢ ´ÀÇÁynU´¯x£¼Á¶wr£\s¤ªy²±}}tUZt~¦omgdZQ^xt{rhkmywqsnefzvy{vxpj]cpxwcSahptub]JJqlysbhsznkXM[}eu}qo{q_Wazsavx}~~|qjifddhjkrkW
