# Supplementary material for: A Novel Classification Algorithm Based on Incremental Semi-Supervised Support Vector Machine
Source: PLoS One. 2015 Aug 14;10(8):e0135709. doi: 10.1371/journal.pone.0135709 (PMC4537225; doi:10.1371/journal.pone.0135709)
Supplement: S1 Dataset — (ZIP) [file pone.0135709.s001.zip › MIT FACE/face/face00077.pgm]

P5
19 19
255
vf\WU §¶±¢Æ®~|dhbpHMr£l\^aKh{txzgx©®iU]unsuUWJrhr µ`{dQVYl§»y¨yqsp^d§¥y°wk¢»¤t£¨¶Æ¹©µz{tXz¢®ÇÁÅ³v{¡Q­±¯ª½ÆÃ«xp¡Wx¹®¤·¾²wt`x¯³¢y|®¥|~u¦W_¤yklegaS\uyugcjrrzonitsrhw rl]l}nzoO`iryoc]QOko|mgp}nf^MJnuaxvrrhVUuja}z|~}xjie`^\dm|wdD
