# Supplementary material for: A Novel Classification Algorithm Based on Incremental Semi-Supervised Support Vector Machine
Source: PLoS One. 2015 Aug 14;10(8):e0135709. doi: 10.1371/journal.pone.0135709 (PMC4537225; doi:10.1371/journal.pone.0135709)
Supplement: S1 Dataset — (ZIP) [file pone.0135709.s001.zip › MIT FACE/face/face00078.pgm]

P5
19 19
255
i¢´»ÂÊÖàÜßàÚÎÁ´£=@ZXQj¼ÈÉÄÈ³i\XWHRV_dQHS·É¼®{KMZfVIahZ7x¾¯g7VOc§¤ «¯at¡¬½À·¯y¤u ®¹¶ ¦±½Àº¯yp¯¸²¨§¶ºµ¶«w l®®ª§¤²½»»¢v­k¹±´«¯¾ÃÉ²Ðs{¾½¶­­¿Ì¹{¢Ä}|£Ã¼©²ÄÊµtussu¢´¿¬|²Á³§¹¯y®¯¦«s|¨£¡ ¤´¨s~¨¬oj~~~kr¡p{¥±¦u}gnª¦nr®¯£~ ª|j`zª¨«¥¡£q`
