# Supplementary material for: A Novel Classification Algorithm Based on Incremental Semi-Supervised Support Vector Machine
Source: PLoS One. 2015 Aug 14;10(8):e0135709. doi: 10.1371/journal.pone.0135709 (PMC4537225; doi:10.1371/journal.pone.0135709)
Supplement: S1 Dataset — (ZIP) [file pone.0135709.s001.zip › MIT FACE/face/face00079.pgm]

P5
19 19
255
l²ÀÈÊÑÞßÙÜÜÜÓÇ»¬QZy¶ÅÑÒÐÒÆ±zse>ASSHCa¦ÁÅ¾½KBMWI8t_WO=a|w Æ¶xw^CTM`¥wQ±¤¢Arxq§­µ¯®z§|²¦²©±»Ã¾­z¢q°º¶©¥´»¸µ¯zo±°®¨§´»¸·¦t¦j°®®¨ ±¿¿Æz©¾pÃ··¬¬¾ÊÂ°Özz«Å¸ª°ÂÌ·~o¦}vu£¹Àª~²ÅÁ©{®¼®{°·¢°®v~«££¬¯²ª £t}§¨¡p}¦°rhy`b¤¥ow£²±©¯£v ¬¡li©ª¨¡ve
