# Supplementary material for: A Novel Classification Algorithm Based on Incremental Semi-Supervised Support Vector Machine
Source: PLoS One. 2015 Aug 14;10(8):e0135709. doi: 10.1371/journal.pone.0135709 (PMC4537225; doi:10.1371/journal.pone.0135709)
Supplement: S1 Dataset — (ZIP) [file pone.0135709.s001.zip › MIT FACE/face/face00080.pgm]

P5
19 19
255
y¡´¿ÉÏÓßßÙÛßØÍÀ²]bzzv¯ÉÎÎÈÉ´i]VVF?IfjWGY£¾Äº²RUujQuqerLOv}Å³I<Jh¥w¤Yr£~¯¤«µtk~¤°·¼µªz¢u ¦²»§©¶¼Á½²{n©±¬¥ª¹¿»º¸wm®®«ª¢¢¬¶ÂÀ¾¶|¨p{¹´¸¸£³ÄÆÌ¦z¿«z{Å¿½­¿Ê¾Î°|z­½µ®¿Â²snfq¥±²®À½¨|©±®¸ª¬¢}­®£®­{¡|¥ª§xxoo|³¬x`p²ÏÉ¤mPo«xq}¯¹§}t{{nk§©p[{¡¶±x ¡yl
