# Supplementary material for: A Novel Classification Algorithm Based on Incremental Semi-Supervised Support Vector Machine
Source: PLoS One. 2015 Aug 14;10(8):e0135709. doi: 10.1371/journal.pone.0135709 (PMC4537225; doi:10.1371/journal.pone.0135709)
Supplement: S1 Dataset — (ZIP) [file pone.0135709.s001.zip › MIT FACE/face/face00081.pgm]

P5
19 19
255
s²¿ÇÑÐÎÅÇÆÉÊÃ¸¨|jo¥µ¿ÈÏÜâÛßÚÇ¸£r_OG`_PfÄÈÃÀºrNR]R;=Y`roT\ºÂ®sxnc]dT{]>T¹ªZHj}¥¢­¨©¤ª©°³¡°º¿¼­¥}£²¯¦¥¶À½º´{y§®«© ª´Á¿¾¯y§m«µµ¸°ÃÆÌ}ªÁrÄ¿¾sª½Ê¹¨Ë}x¦»µn«¾Á°mupkw ­²o|ª¼¹£° }lxª¶¥¦®}¨}iu¦¬|ir®ªscªª­[f¥wec~±µoj²l^¢«pZI|£¸®{x¤|jMEox¬°m\R
