# Supplementary material for: A Novel Classification Algorithm Based on Incremental Semi-Supervised Support Vector Machine
Source: PLoS One. 2015 Aug 14;10(8):e0135709. doi: 10.1371/journal.pone.0135709 (PMC4537225; doi:10.1371/journal.pone.0135709)
Supplement: S1 Dataset — (ZIP) [file pone.0135709.s001.zip › MIT FACE/face/face00082.pgm]

P5
19 19
255
log{ ¶¼ÃÇÁ¹¹iSRU]NMR_~ ¢¼¼ªmPEBMTUO_amb`s~xtn~n`Zeirr{tq__\WMOWPU@<ao}vquhL)`H?NAdM>ur{mtgifhceUR\\jxqkrfdvtpmow£lp~kdq£¥ªzizubg¡¢¥mf{wc[©¢±gr¬lka¯§¬rmruVs^©¨}`m^^Zmgctivspp{wv}rjf|}osz{naj}xuhnogik_]YTUn{x{wfZQ]³WRno{~prZYarpsbTZ|ty
