# Supplementary material for: A Novel Classification Algorithm Based on Incremental Semi-Supervised Support Vector Machine
Source: PLoS One. 2015 Aug 14;10(8):e0135709. doi: 10.1371/journal.pone.0135709 (PMC4537225; doi:10.1371/journal.pone.0135709)
Supplement: S1 Dataset — (ZIP) [file pone.0135709.s001.zip › MIT FACE/face/face00083.pgm]

P5
19 19
255
foy~¨¤¤£¥ocZVgk`g¸¼ÅËÂ´±gVNTP]SLJBPwª®UGQTXVDR\n{zv~vurpa\UZ__emem~}rg\@AJBN\KBi*YisyksmwEZTIScUSeqx|krdg|vhdagjuqmzhg{un©¦ivrbsv¡£¥dxub^¥w«¨mp¯mdy¦¤s¯jpe{iWir¤q¤lipeinbxozqyvqlzp~uwrgfysrolxuz{kibZl{xok|}u\[W zP]g~|tQwpbWa|vr]Skx|{8s||urYc{nY_urtrq
