# Supplementary material for: A Novel Classification Algorithm Based on Incremental Semi-Supervised Support Vector Machine
Source: PLoS One. 2015 Aug 14;10(8):e0135709. doi: 10.1371/journal.pone.0135709 (PMC4537225; doi:10.1371/journal.pone.0135709)
Supplement: S1 Dataset — (ZIP) [file pone.0135709.s001.zip › MIT FACE/face/face00084.pgm]

P5
19 19
255
foux¦µ´´³¯¨~gXXRebOXh°°ÂÇ· aKLPSLSOYVSQh¡xij~raXKYdo|{ytnbh\SRS[VNYCPi}vshp,AQ?N^KFn;ihmsflyjjgZSXe^etuksff|usiju§mqlex¡~r¨¡fwsakx¡¥«wff\«u­lz§olq¦r¬hgXh[Ybtq viu{~olu}o ztzpiqxqupxvhbx~yor~hhjihihbUSbzzp`{q^VY¢mTcr|vC~}~ugYdw\Urtyyy6e}|{uya\d[Y]ivsqkk
