# Supplementary material for: A Novel Classification Algorithm Based on Incremental Semi-Supervised Support Vector Machine
Source: PLoS One. 2015 Aug 14;10(8):e0135709. doi: 10.1371/journal.pone.0135709 (PMC4537225; doi:10.1371/journal.pone.0135709)
Supplement: S1 Dataset — (ZIP) [file pone.0135709.s001.zip › MIT FACE/face/face00085.pgm]

P5
19 19
255
heS^r°©µ¿¸°¦nYJMMTRSMDGaxZFHMNPI[doonq|~lnlzsaVU[YTYUZdtyvihYG=WBGSAWQ/jazpuggvq@;fAE\RUeelrujl`_yprl]VShgq{mjrc_otqht}iom]h~}zesr][ke}c[¢¢ivx}eln| cXFaWJeiynj}vxker}zytyrlj{v|xtuzphgyvuq}qmiltnw}fc_Vcrsoy}p]RQNWUQRMHajxumu}zzkmXYthSTnovtt[xurmpj]^WSSZfolkkl
