# Supplementary material for: A Novel Classification Algorithm Based on Incremental Semi-Supervised Support Vector Machine
Source: PLoS One. 2015 Aug 14;10(8):e0135709. doi: 10.1371/journal.pone.0135709 (PMC4537225; doi:10.1371/journal.pone.0135709)
Supplement: S1 Dataset — (ZIP) [file pone.0135709.s001.zip › MIT FACE/face/face00086.pgm]

P5
19 19
255
bjmau «­µ¯¨£q[POI^XQMEMmªaHAGMJIWXfrrhm|~mlplZTHZ^[\_]crxukdVKSFIQ^O?e0Ahypvgnfq/cHCYfZS^gqo{jm_b}pweZU_fkoxojscbvwnfgzhom]ppobqr\_ynuk}¡f\£wn¡lkUqbSbsnqeshjl^{mj}|rvmmpynlwuvmgr|vtll~yrjktqx|gd[ZpspqZzwkSRNWWSSKNjsxnv@xz{rmaWmz`R_qourj;`wsmopc^UTYcnlkhhZ@Qhkhrusomqrupjga[L
