# Supplementary material for: A Novel Classification Algorithm Based on Incremental Semi-Supervised Support Vector Machine
Source: PLoS One. 2015 Aug 14;10(8):e0135709. doi: 10.1371/journal.pone.0135709 (PMC4537225; doi:10.1371/journal.pone.0135709)
Supplement: S1 Dataset — (ZIP) [file pone.0135709.s001.zip › MIT FACE/face/face00087.pgm]

P5
19 19
255
`kuxvh`UQcig[o¨­°¼¶«©kULOI\TQODE^{£}TBBIOKHX\grvlo{|lmn|iYTJ[[VVPRarxsjcRAQCER_O@f5Gh{nsdmhr8cKEZf]Xcpxyxim`a~xyj_Z`fns{nkucbu{qgi{gon]orparu]\ynsn| g]£wn¢lfLj\Q`~rm~se{orja{mj}|twnlnxnl|ttxnfnztsmk}xofirkqta^XWnsprU|ykYRM\^ZXNQnsxnu=uzyqmeXkv]Scontrh<\vrmpqe^UU\fomkfgX
