# Supplementary material for: A Novel Classification Algorithm Based on Incremental Semi-Supervised Support Vector Machine
Source: PLoS One. 2015 Aug 14;10(8):e0135709. doi: 10.1371/journal.pone.0135709 (PMC4537225; doi:10.1371/journal.pone.0135709)
Supplement: S1 Dataset — (ZIP) [file pone.0135709.s001.zip › MIT FACE/face/face00088.pgm]

P5
19 19
255
«¹ÅËÈÃ¿ÁÅ¾³§te_[d_a¤ºÅÄÄÁ­zj]VFOTQQEAGj¬À½¢nL;9=A6vntu¼³c_jptucqgLMms~±©ozIPa]pwPec{l}lnqGbzpvmj¨§®´ª¥po«´´¸´±«£¢|h¤§¡¿ÂÀ»´¸ªy©j ¨§¡º¾ÅÂ¿Ã¶¢É°{«¬ª ±½ÄÈÇÈ² Ñ¸{³±©­»ÆÇÉÄªy`°¬¨}©·ÁÀÃ³tq  t¦³¹¶«¤p ­³©§°©¡¡ m¦¯¬°jetxnk^\z_¡ª±°¢uyqA§®­°­«§vZ,
