# Supplementary material for: A Novel Classification Algorithm Based on Incremental Semi-Supervised Support Vector Machine
Source: PLoS One. 2015 Aug 14;10(8):e0135709. doi: 10.1371/journal.pone.0135709 (PMC4537225; doi:10.1371/journal.pone.0135709)
Supplement: S1 Dataset — (ZIP) [file pone.0135709.s001.zip › MIT FACE/face/face00089.pgm]

P5
19 19
255
qfssy³ÂÆÄÄÄ¶ {l]OGIFI@BPv³À¿©vS>65<3~odaj¾µbT[gpmYxgNPct}µ«su{OP\dpzR^]xk}^jyGfyryoyxe`{¦¤§¯¤pp§±±·µ²«¢ yi§§¿À½·±µ¨{§h¨¦¡»¿ÅÂ¼Áµ{Â«x¨««¡´½ÅÇÆÈ´¦×º~²°¨®»ÆÈÉÆ¬yy£`³®©ª¸ÃÂÅ·¢}oq¤¡u§´»¸°¥zp¡¯´¬¤®«¦§£¤ o§°ª°uky}tnb_|c¡«±°{}ptsG§¯®°«¦¡x_.¡¨«ª©­¤~h@&
