# Supplementary material for: A Novel Classification Algorithm Based on Incremental Semi-Supervised Support Vector Machine
Source: PLoS One. 2015 Aug 14;10(8):e0135709. doi: 10.1371/journal.pone.0135709 (PMC4537225; doi:10.1371/journal.pone.0135709)
Supplement: S1 Dataset — (ZIP) [file pone.0135709.s001.zip › MIT FACE/face/face00090.pgm]

P5
19 19
255
~z©¹ÃÈËÌÏÏÅ·¥xu>FUIPp·ÉÉÄ¬dSDFKAP]^TCAMµÃ³ZEFTbe`{nd]dk{¤¾©pqZWai|Yl]G}vq²nyNIg~]elxx}v{tn|yy¤¢¡£¢ £¨¡~|s¥¨¢¢¦ª­§£¢¡y¥l­µ±°­¦¥®µ¶·¸r²mwµÏÉÁ±§°¹ÅÄ²ªÕ·{r¡¹ÍÅ·¡­¶¹©£}z¿¯rq¯¯º±¤­«©yt~§¨¦¦¢¨ª¨«®©sq¥©ª±Wh_¯² °°ov¤s¨®§wp§«¥¢£wd_v¥ ¥¦§¦¦gQ
