# Supplementary material for: A Novel Classification Algorithm Based on Incremental Semi-Supervised Support Vector Machine
Source: PLoS One. 2015 Aug 14;10(8):e0135709. doi: 10.1371/journal.pone.0135709 (PMC4537225; doi:10.1371/journal.pone.0135709)
Supplement: S1 Dataset — (ZIP) [file pone.0135709.s001.zip › MIT FACE/face/face00091.pgm]

P5
19 19
255
¤³½ÀÅÄÅÉÉÀ¶¯¡sthn{£¸ÃÍÌÎÈµypb^L=EK=F`ÀÇ»aC;?JB>TvzsfXVs©¿ª`_foq|gy_eE]or¹qBZYheO~[~~£wusag§{w}¡¥£ ¥¦z~w¨§¡ ¥¦¦ª«¤¢£|£o±²¯®¨¡¨²µµ¹s²jÃÎÅ¸ª¦µ¿Ä¶~§Õ³vx¯¾Ê½¨²µ¬§y¶¢k{¤©²´{}§©ª|r|ªz§¥¤££~}«´zu[®¨}r°±g«À|~ª±pg}¦­§y¨¨rVhj£¥£ ¢¡¤£u^<nWs ¢§¦¬«dES
