# Supplementary material for: A Novel Classification Algorithm Based on Incremental Semi-Supervised Support Vector Machine
Source: PLoS One. 2015 Aug 14;10(8):e0135709. doi: 10.1371/journal.pone.0135709 (PMC4537225; doi:10.1371/journal.pone.0135709)
Supplement: S1 Dataset — (ZIP) [file pone.0135709.s001.zip › MIT FACE/face/face00092.pgm]

P5
19 19
255
¥²»»ÀÁÁÆÆº²­¢q|£·ÁÇËËÏÎÄ²¤wlZ@MQJf°ÈÉÃ¥~]MCME?H^fdOEIv±Â¯UHTbiiRvndX^mu½£wxtMZ_vjOI{{z¬t[q^V¥kqvzy{~¤¤y~z©¦¥¥¥§§ ¡¢}}¡sª«¦§§¤£ª±¯¬®v«jÂÃ½µ«§´¾Ä¿x ÊªqxµÊÌ½¨ µ¹¶©}¢Ê²rxª¯½¹£~­­©£|s¡®z~¡§¥¤{~¨±¨«¥o¬§v°°j^~£m¤±¤ukª°xt}u­¬{`fr§¨¡ {eDk^y¢£¦£¦¨jPB
