# Supplementary material for: A Novel Classification Algorithm Based on Incremental Semi-Supervised Support Vector Machine
Source: PLoS One. 2015 Aug 14;10(8):e0135709. doi: 10.1371/journal.pone.0135709 (PMC4537225; doi:10.1371/journal.pone.0135709)
Supplement: S1 Dataset — (ZIP) [file pone.0135709.s001.zip › MIT FACE/face/face00093.pgm]

P5
19 19
255
§¶¾ÅÈÇÉÌÍÇ»±¦YWm[s²ÁÎËËÂ©xg`_P>GLG9B\½Æ¹bB<?LPFt{ri^^|ª¾«gfirnvgcSFipr¹r_BmQtsJnma{y¤revXkvxxyz ¥¡{u¦©£¡¦©©£  {¢o¦®©§©¦¨¯±­­­t«j¸Ç¿»°¨¢¯¸ÂÃ»y¡Æ¬ur¦ÆÑÆµ¢°¸¿³§ªÑº}q ²¼Àµ¨²¯¦} kz¨¯«¦¨¤xx¤§¦£ªª­¢¤¡¡ª¯¡lp~Vu¬°¦²ªqq£®Å¡t¢¯®}x«®y¦©lez §¤¢¢¤ ¤¢lZ
