# Supplementary material for: A Novel Classification Algorithm Based on Incremental Semi-Supervised Support Vector Machine
Source: PLoS One. 2015 Aug 14;10(8):e0135709. doi: 10.1371/journal.pone.0135709 (PMC4537225; doi:10.1371/journal.pone.0135709)
Supplement: S1 Dataset — (ZIP) [file pone.0135709.s001.zip › MIT FACE/face/face00094.pgm]

P5
19 19
255
q¤´ÂËÈêæìéâáÓ¹nvollw¢µÇÓÒÊ¬nkjm{]¨¤}¬Ä½¦}ª¯ q~¡É½wVPHK³~DFJOilp¢¥¡³}b`T¤¢­¢© ©¦¨§£}­¹³§¥¯­©¬°§|t¦¥ª­¹±¯²ºÁÐ¨{ ´sÍÂ´¸´­¢±¹È×¶z¬~¯ÖÏÁ¶­«¸Á²¤zpk}°¬Ç¿´«¨®«¤©£¯ª±°ª¦¤ª¬·¼¹©££©¢¨¢­¡¡¶®XS[cg`X\av£«µ¿u|z·³¡¡­º¼¬£¦®¡¬¬¬®¬¦°¥
