# Supplementary material for: A Novel Classification Algorithm Based on Incremental Semi-Supervised Support Vector Machine
Source: PLoS One. 2015 Aug 14;10(8):e0135709. doi: 10.1371/journal.pone.0135709 (PMC4537225; doi:10.1371/journal.pone.0135709)
Supplement: S1 Dataset — (ZIP) [file pone.0135709.s001.zip › MIT FACE/face/face00095.pgm]

P5
19 19
255
nvnllv¡µÆÓÒÊ«nkjmz]©¥}¬Ä½¦}ª°¡q~¡É¼wUQHK³~DFJOjlp¢¤¡³c`T£¢­¢© ©¦¨§£}­º´§ ¥¯­©¬°§|t¦¥ª­¹±¯²ºÂÐ§{ µtÍÃµ¸´­¢°¹È×µz«~®ÕÐÁ¶­«¸Á±¤zpk}°¬Æ¿´«¨®«¤©£¯«°¯ª¦¤ª­·½¹©££©¢© «¡¶¯YS\dg`W[`v¤«µÀv|{·³¡¡­º»¬¢¥­¡¬¬¬­¬§¯¤_¥£¥ª³§©§
