# Supplementary material for: A Novel Classification Algorithm Based on Incremental Semi-Supervised Support Vector Machine
Source: PLoS One. 2015 Aug 14;10(8):e0135709. doi: 10.1371/journal.pone.0135709 (PMC4537225; doi:10.1371/journal.pone.0135709)
Supplement: S1 Dataset — (ZIP) [file pone.0135709.s001.zip › MIT FACE/face/face00096.pgm]

P5
19 19
255
s·ÈÈèæîðãÆªmslpqk²ÀÜÒ½}wxputh¤´­°ÎÁ¢¢´·¤u¨~¡Â°¤}zb[gw¤z^UN_bPk}~¯y]E`z¨¦¨¤£¡yz¨±¬¥¤¬««®¯¡z~|«ª¨©°¹®¢°¶½ÆÊ¨¸wÒÃ·»¶©¦´¼ÌÐ±}xz±ÖÒÂ¹«­¹½©£yz£³®È½¶¨ª®¢¢¡±­©¦¤©¦­¯«££¦··²§¢¡¡ª¢smpt{~¤¡¾°wDi¯¬³qT|®¬¾¶vuvw§À±¡´¯¡¤À¬ «ª ©²²´«£ ¢¸¤ 
