# Supplementary material for: A Novel Classification Algorithm Based on Incremental Semi-Supervised Support Vector Machine
Source: PLoS One. 2015 Aug 14;10(8):e0135709. doi: 10.1371/journal.pone.0135709 (PMC4537225; doi:10.1371/journal.pone.0135709)
Supplement: S1 Dataset — (ZIP) [file pone.0135709.s001.zip › MIT FACE/face/face00097.pgm]

P5
19 19
255
jw¯¸ÅËÙÐÓÛÙÑ¿¥ixºÄßæêèË¦`jw{x¥¶ÖÈªvp^y¦³§©Ì¼¢«³¡}ruw{£°lpq{GCIn~}~_A7Ow}­¦¦z~z¤®¬£¦¬©««ª}{¬¥¦¬¸®£¦°¸ÀÍ«|£´x²Íº¹·¬¡¨¶ÁÓ¸xu¢·ÚÈ»¬ °º°¥­­ºÀ¶ªzª¦ ¥··°¦¢ª¡¬©¡{¢¨«¡ ~~©´G`qlm«|¥È¥zgxmk´¾j£¿·¸¡V±§¯¯°¨°¯}D{¤¢©«¯¨­©§¦k
