# Supplementary material for: A Novel Classification Algorithm Based on Incremental Semi-Supervised Support Vector Machine
Source: PLoS One. 2015 Aug 14;10(8):e0135709. doi: 10.1371/journal.pone.0135709 (PMC4537225; doi:10.1371/journal.pone.0135709)
Supplement: S1 Dataset — (ZIP) [file pone.0135709.s001.zip › MIT FACE/face/face00098.pgm]

P5
19 19
255
XVTN>Ac±¿¿À±kZZZ[tyZo¨¯©^A8?OQxu|vn£~e}qbWRgyvu°mqQmHcio`|mUFZ\sxxfwtXup{gd{C ­reroTe¥qbqaslRcw¥sjcsmQhq{`u]_¡«lju dX¥­f_XjXYe¬¯££odcwlw[]z¶§¢rhlwv}idft®¢up}~w~pelslc_Z[`kslr}sa`nwzysfTWl}{x{vmonqpy|x}zzzumooopqu~l
