# Supplementary material for: A Novel Classification Algorithm Based on Incremental Semi-Supervised Support Vector Machine
Source: PLoS One. 2015 Aug 14;10(8):e0135709. doi: 10.1371/journal.pone.0135709 (PMC4537225; doi:10.1371/journal.pone.0135709)
Supplement: S1 Dataset — (ZIP) [file pone.0135709.s001.zip › MIT FACE/face/face00099.pgm]

P5
19 19
255
Xmv~`Pm®´¯fE9<OSu¡¡¡t~ zbwx`}yongoz{p©¬¨ktPgC\kqcb\O\eouxtwpz~gyuY|h^YxC­qerpUgk\satmRb¡¤olarkPhp¢`q{[c}¨mmy§dU¯hZZs`Yd±«¡¥td_siq]^}·¤¤sfksp{fchy¯¢}rnzv|melusogcilsvkp{ucYdorpk`SYmzyy|xnrsrpz|w}{y{tmnmnorwnwxx~spqprojj{xi
