# Supplementary material for: A Novel Classification Algorithm Based on Incremental Semi-Supervised Support Vector Machine
Source: PLoS One. 2015 Aug 14;10(8):e0135709. doi: 10.1371/journal.pone.0135709 (PMC4537225; doi:10.1371/journal.pone.0135709)
Supplement: S1 Dataset — (ZIP) [file pone.0135709.s001.zip › MIT FACE/face/face00100.pgm]

P5
19 19
255
maWTGS¬¶¾¼¼±©rgcjZ^ozcNe°¶¬[?<EUR\|£ v}uffOw{qcai~yt® £v_hX^Iap`ljMU[Zx|fvrXn`~SZ¨¤rerlTk ldv`riSf }sifxpRsuz¢{fy¤\g¢¢­scao\a¡­~¨kZlbecc¯«u¥zjgn~oxccp²oxkwwxhgr¡qsohbgkrsixvpu[hqvvo`S\|xp{y|wmpnqs|zly{~}unpmqnr~pdz~ywwxnlnonkflyk`
