# Supplementary material for: A Novel Classification Algorithm Based on Incremental Semi-Supervised Support Vector Machine
Source: PLoS One. 2015 Aug 14;10(8):e0135709. doi: 10.1371/journal.pone.0135709 (PMC4537225; doi:10.1371/journal.pone.0135709)
Supplement: S1 Dataset — (ZIP) [file pone.0135709.s001.zip › MIT FACE/face/face00101.pgm]

P5
19 19
255
`qxwYNq®µ°qJ8;FV|¥  u¡ ~dj}e|{vwqv|jµ­¥xmRY?jmwri~jceamhmpc|jxi{w[|nlF|I©peusXcn_¤ rcsoSa{¢¤¡xmarlRcl akzuXc{xih~§dP«¡j^j~`^~°¤¦¥|a_ab\]bz·£©~ugdizky``p¬²¢|mjq|~xogdm§ rv~}~|vfkv}we\[WUYdonot~chv|||wnZUdw}{xzvlmnpov|{|zzumnpmqorr
