# Supplementary material for: A Novel Classification Algorithm Based on Incremental Semi-Supervised Support Vector Machine
Source: PLoS One. 2015 Aug 14;10(8):e0135709. doi: 10.1371/journal.pone.0135709 (PMC4537225; doi:10.1371/journal.pone.0135709)
Supplement: S1 Dataset — (ZIP) [file pone.0135709.s001.zip › MIT FACE/face/face00102.pgm]

P5
19 19
255
fmtdd®¢y_qt£¤ zp®£ }rdjzmk`UQ[fVGH~dxb|nes\i`ivtu|u{n{]e¢{ tl{x[^v¤ ¥¡~uhyx[]g£¤uewx]Yqw¡hlpTr¤ykz¢¨~]\±¦£«¬wld~aac¨¼²¢««vaghfhabz¦µ¯ªsji{yu|geir¥¡zlmy}xndisy}vn|vjaq|xlmha_bdb\X[qkahs|ymjp}~z}|vrsmnmvy}|~}{vuwlqomp
