# Supplementary material for: A Novel Classification Algorithm Based on Incremental Semi-Supervised Support Vector Machine
Source: PLoS One. 2015 Aug 14;10(8):e0135709. doi: 10.1371/journal.pone.0135709 (PMC4537225; doi:10.1371/journal.pone.0135709)
Supplement: S1 Dataset — (ZIP) [file pone.0135709.s001.zip › MIT FACE/face/face00103.pgm]

P5
19 19
255
l^XKIW~ª¸À¼¬]DCMSOUbixd\~¯£o_|mUe£|v­¤¡}\x~td[lfueQRY^|a\N[ymsy]zi{ypaTtz|k}vWm£pwjytUb~ © |evsVer£vhd[¢jw¡¢qX¯©¥®nbwy[fq¸´£¬¡zdkonl_n¬ª§xim~y{{kfjy~op{ldmz{ttwmhkkgd\ie_gu{xvmbh{~{|~}uupnluy~}wwspploz|xvusrliit}
