# Supplementary material for: A Novel Classification Algorithm Based on Incremental Semi-Supervised Support Vector Machine
Source: PLoS One. 2015 Aug 14;10(8):e0135709. doi: 10.1371/journal.pone.0135709 (PMC4537225; doi:10.1371/journal.pone.0135709)
Supplement: S1 Dataset — (ZIP) [file pone.0135709.s001.zip › MIT FACE/face/face00104.pgm]

P5
19 19
255
N@O]_crÄÝåÕ¿qS?-(,1Vs¢Á×ÛÒÉÔâÔËÀÆÆ¥_=r¯º¯ÈÒËÝÐ×àÕÖÑÅ¤urzi0}¨Ì¾ÔÇÂÎ¬\cx¤¢µ¾¼ÐÃ¶Äªwolv°½ÌÑÎÄ³½Ç½¯ÈÓÔÔÀ¨¿ÐÖÛÒ»¬²»±©¼ÕáßÓÄ¨¦¿ÒÙÔÕ¶©µ¨¹ÑÞãÛÌ³¤ºËÕ×Þ¹Ô´¨àÜÞÚÈµ ¶ÉÖßÌ©¾¥ßçàÙÈ®¶Ç××À{ØæßÑÄ¨±ÃÓÒ¼§¬ÄÃ¼®ÒàÚË¼¢±¾ÏË··ÁÑÓÉ»¸ÇÛÓÆ´¡²¿ÉÆ´»ÅÊÉÈÀ¹ÀÒËÀ¯¡¢³½Æ¿°§¨®´»ÌÆ½®¤¨¯»Ê­~WW^cY[}ªÊÈº¬¥¦¬¸É¼hnvsngz«ÎÊ¸¬§«·Å½­£«¡¼ÐÆ³ªy±¿¸µ¶²¤§®¬¯¹ÈÀ¬j
