# Supplementary material for: A Novel Classification Algorithm Based on Incremental Semi-Supervised Support Vector Machine
Source: PLoS One. 2015 Aug 14;10(8):e0135709. doi: 10.1371/journal.pone.0135709 (PMC4537225; doi:10.1371/journal.pone.0135709)
Supplement: S1 Dataset — (ZIP) [file pone.0135709.s001.zip › MIT FACE/face/face00105.pgm]

P5
19 19
255
pºÑÚÛÉÌÕâÖÍÃ¾Ë»y^³Äº½ÔÑÌÞÓÒßÛÖÛÏÃ¤vw>H¤ÃÇÂÖÌÀØÁ~¨fsµ¼¾ÒÈ´Ñ>Si§¯¿ËËÉÂ²¾ÍÃ®ÄÊÄµ³§¶ÆÏÓÚÏ¸³ºÀº­·ÑØÚÙÆ¹¿Ð×ÚÖÇ²¥°¸°¢±ÈÜåáÓÊ¿ÐÙÕÔÓ¬¸«¢ÒÖàâÙÍ¹ÉÓÕÞÊ½×»ÙßÞÞÙÈ¶ÆÔÞÙ°­¾ªÑææß×É¶ÆÕÛÐ¦yÈßèÝÐÆ²ÃÑ×Ê¯­º³¶¡ÈÛäØÉÀ±½ÍÔ¾µ¶¿ÒÓÈµ°ÂÔÝÒÇ·±¿ÊÍ¼¸½ÆÏÏÌÃ¹¼ÌÙÌÀ²³½ÅË¶·¹¼ÁÄ¾¿¾´ÈÐÄ¼­²¼ÅÄ°¡twª«ÆÍÃ»­­¹Ê»`QV[^XS]·ÎÆ¸«¬¶ÇÆ³iv|uluÁÒÆµ¬¬µÃÄ³¨¨²°ÈÐÁ±«
