# Supplementary material for: A Novel Classification Algorithm Based on Incremental Semi-Supervised Support Vector Machine
Source: PLoS One. 2015 Aug 14;10(8):e0135709. doi: 10.1371/journal.pone.0135709 (PMC4537225; doi:10.1371/journal.pone.0135709)
Supplement: S1 Dataset — (ZIP) [file pone.0135709.s001.zip › MIT FACE/face/face00106.pgm]

P5
19 19
255
HS¢´¿®·ØåÜÍ~]@3-f§ÂØÌÖØÓäÜÔÙÜáÖÂd|ykx¯ÐÇÙÕÈ×¿¡ª¶¨zu£Ê½ÔÌ¸Å¥^<ysx¬¸ËÑËÊ¼ºÐÆ±ÇÃÂ¾±¹ÌÕÜÜÇ¸ºÄ¼®¾ÒÕÕÍ½¥¡¿ÑßÛ×Ê¦®»³¡·ÑÞáÛÍ´¤»ÍÞÝâ´ª¾¯ªÝÞáÜÌ¸¢ºÎÝáÎ²Óº×æäÛÎ·ºÍÛÕ»ÎàåØËµ´Æ×Í¿ ¨ÉÖÜÑÂ°³ÁÓÎÀ¸¼ÍÐÅ°®ÅÐ×Ë¼¦±ÁÏÎ¹¸ÂÌÏÈ»°¸ÉÒÆ¸¡¤²ÀÌ¹¥¦¥­¿¬®«¥ÂÑÅ´£­­ÀÅoYZip^_q¶ÐÃ°¦­­½È¸\eomd[]»ÓÄ°ª®¼ËÁ¬¨¬}q´ÍÑ½°¥£µÈÀ¸´¯ ¢§¬½ËÈ¶ªP«¾¿½ÄÂ½½»¹»¾Â´©?
