# Supplementary material for: A Novel Classification Algorithm Based on Incremental Semi-Supervised Support Vector Machine
Source: PLoS One. 2015 Aug 14;10(8):e0135709. doi: 10.1371/journal.pone.0135709 (PMC4537225; doi:10.1371/journal.pone.0135709)
Supplement: S1 Dataset — (ZIP) [file pone.0135709.s001.zip › MIT FACE/face/face00107.pgm]

P5
19 19
255
JE\cdjr¼ÞèßÎaF1&(,\¯ËßàÔÉ×äÞÐÁ·È±aP¦¶¼±É×ÏáÛÒÝÚÔØÊ¹xSO¬ÏÂÖÓÀÒ¸t¨¨¡¦¶Æ½ÓÌ¶É¥Yu~p¤¶ÅÎÎÎÉ¹»ÏÆ±ÀÊÇÍÃ­©ÆÒÙÞÙÅ·ºÃ»®¸ÎØ×ÒÇµ°ÈØàÙØÅ£®º³ ±ÌÚâßÕÂ³ÃÕßàß¦«¿²ÙÞáÜÕÅ²ÁÖàÞÆ³Ó½ÎæçßÔÆ°ÂÓÝÏ³¤ÅÜèÞÐÅª¾Ï×É¸ ÄÓß×É½©¹ÉÕÈ½µ¸ÊËÂ¬¨ÂÍÙÑÅµ§¸ÈÒË¼»ÃÏÓË¾±·ÈÖË¿°©¹ÅÍ½­±¸ÁÈ¾¹°¨¿ÐÊ¼­«¶Ç»sm~t{±ÎË¼©¯±Æº¤mSW_aWTOq¥ÏÍ·©­²ÆÉ¹nwxcoÂÒÊµ®¤±ÃÉ¼¯¥¢¥²ÊÔÅ±ª
