# Supplementary material for: A Novel Classification Algorithm Based on Incremental Semi-Supervised Support Vector Machine
Source: PLoS One. 2015 Aug 14;10(8):e0135709. doi: 10.1371/journal.pone.0135709 (PMC4537225; doi:10.1371/journal.pone.0135709)
Supplement: S1 Dataset — (ZIP) [file pone.0135709.s001.zip › MIT FACE/face/face00108.pgm]

P5
19 19
255
nl«º¼ºÀ·¢oqg|{q¢¦¢opqwhtxvsrruktjhOfMZuupgsomHQY\qhqfwzk[eXZ{{lyxt~§xlr¡¤}£v{~ikz§°¤xn{n^u¡ mptYq ~t|oj{jaj{|t~zsnbbdlr~{|§¨wpv{vuyvz­µ}rlzrSO_hund`[[twhYgvyhJRr`}mhitu_PRjwLv}{xtogchuwT^v}z|}yzvwuzm
