# Supplementary material for: A Novel Classification Algorithm Based on Incremental Semi-Supervised Support Vector Machine
Source: PLoS One. 2015 Aug 14;10(8):e0135709. doi: 10.1371/journal.pone.0135709 (PMC4537225; doi:10.1371/journal.pone.0135709)
Supplement: S1 Dataset — (ZIP) [file pone.0135709.s001.zip › MIT FACE/face/face00109.pgm]

P5
19 19
255
exqx¢¥©¨yltfrysqqnwm__RRjkwlshutqc`kuSf_L}tjp]L^L|{{yo{pqdz~or wol|¥¨¤¤tz~nex¢¬²rn{sZp£zlqz\a¢znl}rabs|rmie]bew|}~}}vor{vy}~±¸wnu}ymfcjvslil{ iNRflf_b`TJX}yd_bq~~fQOd}|rllszjTSbs|k{|{vrmifst{
