# Supplementary material for: A Novel Classification Algorithm Based on Incremental Semi-Supervised Support Vector Machine
Source: PLoS One. 2015 Aug 14;10(8):e0135709. doi: 10.1371/journal.pone.0135709 (PMC4537225; doi:10.1371/journal.pone.0135709)
Supplement: S1 Dataset — (ZIP) [file pone.0135709.s001.zip › MIT FACE/face/face00110.pgm]

P5
19 19
255
erz°¸ÄÄ¶¥¨ ip{vps©¬oedkjqkg§ {vw}rlyUi|Mj|z¶vukJZVork¯¨¢duh}£}£°}}¢¦­º¶­¨} ¤¤x{~¡²¹¹´¨y¥¡p}s£°¯©¦ u¥§lgn¶µªqxmªmhy­ªn||cqleo}nsnrtszrmt¥by~|¨¥~QyylceqzuvrpvAr^OOYbheSRWj2^rabefnm_dv~)Ax}|rtlefiipy
