# Supplementary material for: A Novel Classification Algorithm Based on Incremental Semi-Supervised Support Vector Machine
Source: PLoS One. 2015 Aug 14;10(8):e0135709. doi: 10.1371/journal.pone.0135709 (PMC4537225; doi:10.1371/journal.pone.0135709)
Supplement: S1 Dataset — (ZIP) [file pone.0135709.s001.zip › MIT FACE/face/face00111.pgm]

P5
19 19
255
_l´ÇÍÕÓÆ°¤ofjz®¶Ã·£¥ong{oqnn ª~|}sud[wXipj­uvoZcir{ogU±¥nPlYxvx¨|sª| £°¯¤r ¥¦u²»»² o¤¡qy}¯¯ª¨m~¥¦zrqgµµ§fysrtjq¬§_uwbvrclx\ptzyTu~£©¤Ar}ysxy|7hzWPU_ce\XZh5S~n]]gck]_n{47q~}spjghiku2.Eryzyrkhju}y
