# Supplementary material for: A Novel Classification Algorithm Based on Incremental Semi-Supervised Support Vector Machine
Source: PLoS One. 2015 Aug 14;10(8):e0135709. doi: 10.1371/journal.pone.0135709 (PMC4537225; doi:10.1371/journal.pone.0135709)
Supplement: S1 Dataset — (ZIP) [file pone.0135709.s001.zip › MIT FACE/face/face00112.pgm]

P5
19 19
255
Mg{·ÅÏÍÁ¢§¡|Yezzw¥°²}ekkjgrmj¥ {ywsxixR{_Sxx´vzNWZcej|ux¯¢dpjv_¢` ¬¡{¡«·»±ª_~ ¤zy|©²µ³¨[z¢¥o}l¯³¬¡Uu¢l¢fl´±Kpg{wko¢Eo{kgoinoEpv8h{}¨¥1Y}nbdm{wrsnp}3HwmWPWbi_STfx82humeghrnbr~:+Bw{xwqhdhmw~;0.Klx{|vuy}u
