# Supplementary material for: A Novel Classification Algorithm Based on Incremental Semi-Supervised Support Vector Machine
Source: PLoS One. 2015 Aug 14;10(8):e0135709. doi: 10.1371/journal.pone.0135709 (PMC4537225; doi:10.1371/journal.pone.0135709)
Supplement: S1 Dataset — (ZIP) [file pone.0135709.s001.zip › MIT FACE/face/face00113.pgm]

P5
19 19
255
>Haz°ÉãÊÁÉÍ±t_G9!>I0G[¤µÒÚÐµ|UD3'61',A;*'1QÌF&!+;2$:9WYKFC99p¨i0>S\LPLLY9h&<dXkbXld)SDMZ_?YHrzrkgfGyEJhjry¡­¡jux\ª·onjh¢©°¤qyW­ªq¯·²¸³llxSu¥°¯y´ÊÊÉÂZ£Yj¤ºÀ¿¡t«ÈÎÑ¿{mÚ­n_ºÁ»µl|µÄÁ²SaiM]«½¯^n¨zadakRfxT\zsvjej}|~_ZcgpfOXpmchnnpswrkec\Uj_KVjn^VOQQYWb`\Y[VeYHWh~i[EMa`g[F@ZdhSEM_ptplZw¥¤`Wh`lcL5>Scvod^[XSRX\VakWH!
