# Supplementary material for: A Novel Classification Algorithm Based on Incremental Semi-Supervised Support Vector Machine
Source: PLoS One. 2015 Aug 14;10(8):e0135709. doi: 10.1371/journal.pone.0135709 (PMC4537225; doi:10.1371/journal.pone.0135709)
Supplement: S1 Dataset — (ZIP) [file pone.0135709.s001.zip › MIT FACE/face/face00114.pgm]

P5
19 19
255
=FFLg©ÁÖÜÓÎ©z`K7873%1*)'8L{È¾v9$ ',!+0BabTB-2V§;,8WYZN?VSA1-|Y\WzGcd+*`?WjCT`? z[Tv¡ONv6`oilr¢«|eS´jddjs¬°upYo±±¡u¥´±°µugZf©¬¢¦ÃÊÈÅ©gehV±¾¼¶~¡ÁÌÑÌ¢eÄÏZ¾Àº®n¯ÄÈ¹£dVQY¾º¥sb­©¥l\bb]Z¡bUp{xifsx}f[clovYQgudhjmpusvnbb\[ehSR`r`[]^V\^`gfa`\ZcLO_vkYCGUWX_Q=LYi]IDZjxqoYc«QZhbnSH5O]rwia_\Z]X]^[kbM;0?Ocmjff\_XV]UXlWE"
