# Supplementary material for: A Novel Classification Algorithm Based on Incremental Semi-Supervised Support Vector Machine
Source: PLoS One. 2015 Aug 14;10(8):e0135709. doi: 10.1371/journal.pone.0135709 (PMC4537225; doi:10.1371/journal.pone.0135709)
Supplement: S1 Dataset — (ZIP) [file pone.0135709.s001.zip › MIT FACE/face/face00115.pgm]

P5
19 19
255
AOBaw¶ÈÚÜÒÔÀn\E7:-,-)%6F`ÌÈK,#"&$ .YkfL/#1^°O#(;Ya[CS@B)5OUO[EQZJ8?6QR@(R¶kvZOuu+o`3YLVY¢xaTu¤b\HRo}¯¸¥qm]i¿» |o «¬°¢spfb©©£¡¶¸´½¶qdeX¨±²¨½ÍÊÈÃ¡YoxN¨»ÀÀ­¶ÌÎÓÃkÈÝclÁÂ¼¸§§ÀÈÅ³]WVUi¸¾±£}§³¦¡f]a_dUt¢¡kvherv{jZ_pnsawphjgilxoto`][_Ztg\re\emgeituomgi^Tfb[nwkT<BISNPgVHBTZg][lpqSKev}vXEU^liTRartlof`¦Udk_ldN
