# Supplementary material for: A Novel Classification Algorithm Based on Incremental Semi-Supervised Support Vector Machine
Source: PLoS One. 2015 Aug 14;10(8):e0135709. doi: 10.1371/journal.pone.0135709 (PMC4537225; doi:10.1371/journal.pone.0135709)
Supplement: S1 Dataset — (ZIP) [file pone.0135709.s001.zip › MIT FACE/face/face00116.pgm]

P5
19 19
255
G/@RgªËÕÊlO=0#'2%>6.#,5UÂH&$5>-$PWJID1/Bx¥h-5JXD@LD@^)2nXYLqaH`n.*p,T<[[Coy]wc\pRGa7RfmreypT¤md_`sl}Ru|v¥©¤ppzRgz´ÆÈÀ»qfyyW\ º¼² ´ÌÙ×¹`iµhSo¶Å¼®¡«ÄÕÅhkÔ­m`dº±¦­|cNbdFFbyyrxklmc]`d_`VOOXf\a_gXa^_bfl{suaWQMMRJZg`ST]bbfzgd^SG?Mdflv^?Qrv~zwr`IC\jid{n]Øóöúã§PQf`\pynObhTAbsqXT_wzvmtZ¼§|NVZ~]L
