# Supplementary material for: A Novel Classification Algorithm Based on Incremental Semi-Supervised Support Vector Machine
Source: PLoS One. 2015 Aug 14;10(8):e0135709. doi: 10.1371/journal.pone.0135709 (PMC4537225; doi:10.1371/journal.pone.0135709)
Supplement: S1 Dataset — (ZIP) [file pone.0135709.s001.zip › MIT FACE/face/face00117.pgm]

P5
19 19
255
>O\v©ÉàÓÉÓÈgR>7#;6)2?ax³Òµ|D0((1#:SG0$(A·v.")>NA0BKG@06AGBoZ<NI6>6MPW32RhWo\`o4mAGZ^TZcfpbaiTPYZv|¡¤k{sW¤vpd¤¥rpy{Uoq¹ÇÃ¾£~htuRh¬½µ¤ºÒÙÌ_gµ`R¾Ã²£­ÈÍ©odË`Yz£¶nz¢~hVY|TKRhus~qW`ukdg`_dldkVONUdP^HVdU_aggm|pa\QKGI`KRokWGNUWinX_PD<[jrMZs}gWÌÑ×ÖÈNZimN[bzpTºÉÆRFgaKLVkxrpX~¦rJWgkS3<M_nwnirnol_VVn{VB
