# Supplementary material for: A Novel Classification Algorithm Based on Incremental Semi-Supervised Support Vector Machine
Source: PLoS One. 2015 Aug 14;10(8):e0135709. doi: 10.1371/journal.pone.0135709 (PMC4537225; doi:10.1371/journal.pone.0135709)
Supplement: S1 Dataset — (ZIP) [file pone.0135709.s001.zip › MIT FACE/face/face00120.pgm]

P5
19 19
255
jQWUUXn¹ÎÎÉ²vA7BH;WbqvX`x¯³­[I_yemmgzgVc¢²eWbpfW_z\G8@n_ef ¸was/<SD[[mO¬xk©iv _yjL¢vnzq~j­drrr°{j²h`º¼µ²´´«kfc^©°´¸´·ËÎÂÃÅ¤`i_\®¯ÂÊ½ÈÓØÕÎÎ¬ZpcUÀ½ÈÌ½ÃÐØÔÍÃb~³v]ÂÆÏÉµµÆËÆº´¦df«ÁpW­¹ÃÂª«¹¿³¯¬mE][@Kw¨µ¹¨¨²´¡{kP*.>J7'+GV¤ ©K6*$$0UP94""%Px3&%"&>Pc`;)$5]o4))?Vairnke[WR.!7GB#-M~veug)$0"(7fqbMGKOY]xb0%
