# Supplementary material for: A Novel Classification Algorithm Based on Incremental Semi-Supervised Support Vector Machine
Source: PLoS One. 2015 Aug 14;10(8):e0135709. doi: 10.1371/journal.pone.0135709 (PMC4537225; doi:10.1371/journal.pone.0135709)
Supplement: S1 Dataset — (ZIP) [file pone.0135709.s001.zip › MIT FACE/face/face00126.pgm]

P5
19 19
255
I@JJ?CUu{[9ALSW^@VhRL]|g\VXqYDJl×¦FRUgyj£KBT4906AIPSVbUdVI4*,9@Q@@JWX^PXpOmhc_USqoZYblt`=`@nncjvzqYMddltebh||gI[qsewz\aW][_\[{rkvlitUfwiUUvmh£SbtwiU6NWXCi¡}S\mxyo^NMI^d}¡|QYfx}o_dsr}}}|QTanre^t~|{wPQ\cdPC@Pb_PV[`xzofMV^VE7;5).>KQmpukMRdmdEOiimjZl|oh|LM[b_TDELOUd|kkgcmKHMMNY]OBIb{xhaa]X
