# Supplementary material for: A Novel Classification Algorithm Based on Incremental Semi-Supervised Support Vector Machine
Source: PLoS One. 2015 Aug 14;10(8):e0135709. doi: 10.1371/journal.pone.0135709 (PMC4537225; doi:10.1371/journal.pone.0135709)
Supplement: S1 Dataset — (ZIP) [file pone.0135709.s001.zip › MIT FACE/face/face00127.pgm]

P5
19 19
255
GYr~£¢wd+IEXYLSmhIU_]`eB>\\\MUsrYMOm{UdEOÚrPM^_¨VG\©pA667?9RUHh\Z]H4*->FQQACOY[`AFlkhbV\yVlY`ktmNL{Kji[qbqywgH]}qczYaZm~pOWhuhmsyW[g_bieVowi~|UVj{r]OWuwag}¢}WTcv{riA=BM?k¡x[S\o{yiZbequ| xQXgut_hx|}t¿OT`hfRU^txmmlo}{lîVO[\K3--*+.:B\qtiølMWfnREefjm[h|mh÷kKR_fYHCORT_ymmg`õ`JINMS]UDE\xyiaa\Z
