# Supplementary material for: A Novel Classification Algorithm Based on Incremental Semi-Supervised Support Vector Machine
Source: PLoS One. 2015 Aug 14;10(8):e0135709. doi: 10.1371/journal.pone.0135709 (PMC4537225; doi:10.1371/journal.pone.0135709)
Supplement: S1 Dataset — (ZIP) [file pone.0135709.s001.zip › MIT FACE/face/face00128.pgm]

P5
19 19
255
8YV]FBXjv[?6PdlYHnØ_KOt[[hÍÉF=F>DYi}jc|;)!7Ql6-1:C\cTSbWk^WHB2<SIJV\_]@b~<hsupjbqb[gqxsX?cMhqcuyxkKXiq_`_uvVP[utjizub]TY[eX_~vixvjl_p}yaTW{oiu£¡\m{qfK8S[^Da|XfwytlXIHBUXu¡Tbp}{k^aomy{{ Q]jssbbv|}}|PXciiVV\n{}qspoy{NS]]M3*').,)3=HbytNO\cgVDY^R[e^^ynQMZhn]EF^fe`XiwrhPIQVZXUH>@DPfz{jfhc
