# Supplementary material for: A Novel Classification Algorithm Based on Incremental Semi-Supervised Support Vector Machine
Source: PLoS One. 2015 Aug 14;10(8):e0135709. doi: 10.1371/journal.pone.0135709 (PMC4537225; doi:10.1371/journal.pone.0135709)
Supplement: S1 Dataset — (ZIP) [file pone.0135709.s001.zip › MIT FACE/face/face00129.pgm]

P5
19 19
255
PN^bVVi¢ sVbmljmELXoXGYx]EIg~oVDSâ±cUV~£gihw´¶v=CIUFAHUfp^jT:,2>RFO<6BPbcU[famfbXIDip^[eppd@fCt|xky~yhJl\zxrnxPeytjddumX_c{v^nrlg{dYazrx¦azqiTGcpmVoYk{zkhXHEBR\uU`qogXWakmtxwyS_mdZO[uykl{vS^|Y=59EYdcNC=DhsRW~tjL87;=QPO^qdPqxYGcfbrudqwniL[se_LNbjihn}xnj]LM[\][STX^f{{sjd\
