# Supplementary material for: A Novel Classification Algorithm Based on Incremental Semi-Supervised Support Vector Machine
Source: PLoS One. 2015 Aug 14;10(8):e0135709. doi: 10.1371/journal.pone.0135709 (PMC4537225; doi:10.1371/journal.pone.0135709)
Supplement: S1 Dataset — (ZIP) [file pone.0135709.s001.zip › MIT FACE/face/face00130.pgm]

P5
19 19
255
:Se}§©¨thIFGJ:DX}\6DUV\mMAq¬ºeQ^mrgsÉgeLPHMZmnxm=H\l}LM;.-6P_XSxSjZT?71EP`aSXejaK]pQqw{xm}ijroy}nEiTsiwu|Xcu}zdibqw`[`xpdxtr^plY^vq¡£[kyiYD]lfTv|X_s|oi[NHDWgywWWhpgXVdrv}vu|~sTUkjYMVonbc|zoqTqqI;+6DNXK8Fh~zp¯Qew]FJA9KZ`sroÒPU|wdHWoswqgznfÉRL`b^XOT\blx~tmf`¼NIJQWfcZU^tre]Xf
