# Supplementary material for: A Novel Classification Algorithm Based on Incremental Semi-Supervised Support Vector Machine
Source: PLoS One. 2015 Aug 14;10(8):e0135709. doi: 10.1371/journal.pone.0135709 (PMC4537225; doi:10.1371/journal.pone.0135709)
Supplement: S1 Dataset — (ZIP) [file pone.0135709.s001.zip › MIT FACE/face/face00131.pgm]

P5
19 19
255
FHWiXGTooL>Wp{]BRyáÀj[Oohcr¾Á@FLbZ:GTX~qYs?4.?L\J90<G]baKPnfaTK:Fm[V`kkcQNChw{}zsyju{|oEaidto{[_nvl`oaW^xybslgw|{vl[]~sm d|{f[Sfli}\pml[=DKVH`VctvkaYUZT\pvyS^mgbSViyqs|~S^scPFQcxm^PV|~RZdL;(1<HQRC;XwUSwv[GMA6=Pab}ukOeuaFUorvykj}ogJRja`VMT^`ho{vpiWLKQXZc]WRW`wsha_
