# Supplementary material for: A Novel Classification Algorithm Based on Incremental Semi-Supervised Support Vector Machine
Source: PLoS One. 2015 Aug 14;10(8):e0135709. doi: 10.1371/journal.pone.0135709 (PMC4537225; doi:10.1371/journal.pone.0135709)
Supplement: S1 Dataset — (ZIP) [file pone.0135709.s001.zip › MIT FACE/face/face00132.pgm]

P5
19 19
255
]B93C]ÑêìéÓ©xWRJY]DJZXC7O ÏÊÍ¦rB6<6/8]}h]{¿Ñ²VYvk:nLW<¨Û¡rw=B[tc_o_ºµÌ±»J}eWy¨¢²¾³Ä{±­fd­´½ÃÅ¼©Àv¯·¯ ¢­¸½¾Àº­u¿º´®¥®»ÁÃÉ¿|²l ÈÄÃ»¬¬½ÈÒÓÎ±á½|£ÒÐÉÀ­¢½ÊÓÙØ¿¢ÞÖÊÀ§ºÈÔÚÐ¢ÞØÐ¾²ÈÍÆ®¨©¼¢«ÁÒÇ·z«½¹ ¬µ¯¦¹ªu®¡§¥¨¯±«h|­y{{wv±es¯jo~zao´¤z[^z¦³³¶¥­ymLSn|¢¦«~¢ ¡j\/
