# Supplementary material for: A Novel Classification Algorithm Based on Incremental Semi-Supervised Support Vector Machine
Source: PLoS One. 2015 Aug 14;10(8):e0135709. doi: 10.1371/journal.pone.0135709 (PMC4537225; doi:10.1371/journal.pone.0135709)
Supplement: S1 Dataset — (ZIP) [file pone.0135709.s001.zip › MIT FACE/face/face00133.pgm]

P5
19 19
255
P4707Ib¡ÞãäÖ­O776EHdzpNDq½ÏÅ¶}H<NVL9lwkabikÕÁaai{ugKv<l§ÎÄvY9ROtlev°¹£Ä¶y¥À_¢L]ª© ¢³»·¾µw³§fs¬´¼ÂÄ¿¥¿±©µ¹¯ ¬¸¼¿À¾¨¨w}¸¾·³«£®»ÁÄÉÅ¦{¨­wx½ÊÀÂ¸«¬¼ÈÑÓÐ¨¢ÖØwÇÓÍÈ¼©¢¼ÊÒ×Û¬ÁºÄÝÏÊº£¹ÈÒÙ×©ÃáÔÍ·±ÈÎÍ¹¬º´¶ÒÏÆ°ª¾À¤®ººº§°¨¦£ ²°¶¢ |¢¨¬¶v§¨neovvzpj\·{f§µ´Â»¨¶vpRrz¢§£¢k_
