# Supplementary material for: A Novel Classification Algorithm Based on Incremental Semi-Supervised Support Vector Machine
Source: PLoS One. 2015 Aug 14;10(8):e0135709. doi: 10.1371/journal.pone.0135709 (PMC4537225; doi:10.1371/journal.pone.0135709)
Supplement: S1 Dataset — (ZIP) [file pone.0135709.s001.zip › MIT FACE/face/face00134.pgm]

P5
19 19
255
^nucp»ÚíéíäÎ² cgS660@YÜääÏg<;8JVnJieG_µÏÃ§e=L_R;={rcZRnsÔ¼yefbsrC\mpVÀ¢Èµz¤©:_Joi¢~¯Â©¿¬y³²Yb¬²¹ÀÂµ¾­v«°¢¡¬·½¿À³°w¼º´«£­»ÁÃÈµ¥¢oÇÃÂ·§{ª½ÉÓÓÂÔÐÒÐÉ½¦j ½ÊÔÛÅ±§ÞÖË¼ ^¹ÊÕÙÀÙØÍ¶u]¯ÆÈ´¤´³¡³ËÅ¯fU§¹©¦®¸¯¤]M}§¯¨¥¨¤WAv©klpppldp°yPDe¯««¼¶y· ym=VSq«£ kY![h^}¬·¸¬°·ª]<
