# Supplementary material for: A Novel Classification Algorithm Based on Incremental Semi-Supervised Support Vector Machine
Source: PLoS One. 2015 Aug 14;10(8):e0135709. doi: 10.1371/journal.pone.0135709 (PMC4537225; doi:10.1371/journal.pone.0135709)
Supplement: S1 Dataset — (ZIP) [file pone.0135709.s001.zip › MIT FACE/face/face00135.pgm]

P5
19 19
255
_H6-4Jq®àåêÚ²XUPRlX=QZL9?y½ÄË±xH5?:83Yi©a_Ë¼]Y|yVxd\eew}Ñ»ptn}}KRi{©|Â«ukLJO ¡§¢¡º§rcU|ª²·®¨¸¤{¥¬¦¨®°¬´¨{¸°¥«£ª¸ÀÈÃv¯qÂÉ¾º®§¿ÐÒÑ¨àÀÏØÍÀ¬¨ÀÎ×Õ¸ÆÛÖÉ®r£ÁÍÐ¿}ÀÐÑÊ«n»Æµ¬©¢·ÅÀ¥i­³¥¬±¨®a   £ª ±¡Z|¦kfjsqogg`´Lv¬´q{£¦s|©»~zFgs¥¢«¡©¥tnMQo§£¥©§§|lX
