# Supplementary material for: A Novel Classification Algorithm Based on Incremental Semi-Supervised Support Vector Machine
Source: PLoS One. 2015 Aug 14;10(8):e0135709. doi: 10.1371/journal.pone.0135709 (PMC4537225; doi:10.1371/journal.pone.0135709)
Supplement: S1 Dataset — (ZIP) [file pone.0135709.s001.zip › MIT FACE/face/face00136.pgm]

P5
19 19
255
H:FC?=V¥ÌÌÎ£nG<;87FMp¤¥sR|¹Ç²RY{wa;x{gizvwl¨Ølksgm;dN}ÉGPPh¡  y¿|¥yE[¦«µ·¬£¥¸y§¨­±ª«¬~ª|³§¨©°¶ÀÆ·{«p¢Ç¿·´¥³ÄÐÐÄ¶Õs¢ÔÔÄ¼£¶ÄÓÙÅ¸ÆØÜÎÀ¡³ÇÑÒ¸~}yxÏÔÓÁ¨ÃÅ²~¤­³ÃÇº~{ ¸¬«®©¤´ªvª£§¬¯¡¯wn £tpw|yqnmr¦§ucx³¡mn}uh°´nPr¦°°µ¡«¥wbHev ¢¡¦£¥rjJZOp£³¼¶±»¹ªjV2
