# Supplementary material for: A Novel Classification Algorithm Based on Incremental Semi-Supervised Support Vector Machine
Source: PLoS One. 2015 Aug 14;10(8):e0135709. doi: 10.1371/journal.pone.0135709 (PMC4537225; doi:10.1371/journal.pone.0135709)
Supplement: S1 Dataset — (ZIP) [file pone.0135709.s001.zip › MIT FACE/face/face00137.pgm]

P5
19 19
255
AdfWa«ÎäçëâÆ«lLS32-@UÔÜáÆ^=>>O\[H^zoH^¬ÄÀ\>M]S?>gj{xuiÏ·ubs£wGxrCUBzÆ«vv]a\wxx¥½¢v£j>g¥«´´ª¸¡w¦¤¤{­±ª®¦¬|´§¨§n±¸ÅÆ«y­oÈÂº³¡`³ÈÑÓ°¤ß»ÖÖÃ·\µÅÕ×©¯ÔÛÐ»X±ÇÍÃ¤ÅÍÎ¹wO|¥Á·¨¨ µÁ®uKw±¬¯²¦§kLn¡~® hNe{¢°^jwwmaj©°`WQs®©¦½¯¯¦wT]Gfy¨¡¡¦pf=^XQs¨¸¹¯¶»¬gL:
