# Supplementary material for: A Novel Classification Algorithm Based on Incremental Semi-Supervised Support Vector Machine
Source: PLoS One. 2015 Aug 14;10(8):e0135709. doi: 10.1371/journal.pone.0135709 (PMC4537225; doi:10.1371/journal.pone.0135709)
Supplement: S1 Dataset — (ZIP) [file pone.0135709.s001.zip › MIT FACE/face/face00138.pgm]

P5
19 19
255
YXsrg¹ÒÊgcVJ00;a|¢±ÃÉ¤ÁÂwj¦zLywyYRl¦¸¿xerVmBh,C¤½·{n)C8Xg xx±²¨~e_O]¡ª¿¿ºÁÌ©¡w¹§§©´ÄØÙÙÌ¸jµÃÎÊ¶¡µÇÜÚÑÆ¥|fÅÍÔÁ©¡¸ÌÛÙáÐvdÌÓÐ¿¤¦Ë×åèÌt¯¥l ÚàÍÀ¦¯µËÛÊ´{£lÎÓÅ¶|©ºÄÆÅ¬|zxklÀÆÁ«o²»Ã·¢ ¥»°eªª¥¦£­·±£¡¡r`~© ¥t^u¥ fPSZ`PHUo~qSb}kj_Qkqf5Hs|xqrwzlO?c|~{z}~p_,
