# Supplementary material for: A Novel Classification Algorithm Based on Incremental Semi-Supervised Support Vector Machine
Source: PLoS One. 2015 Aug 14;10(8):e0135709. doi: 10.1371/journal.pone.0135709 (PMC4537225; doi:10.1371/journal.pone.0135709)
Supplement: S1 Dataset — (ZIP) [file pone.0135709.s001.zip › MIT FACE/face/face00139.pgm]

P5
19 19
255
T­»¸b­ÇÅ¨XKa\=6t¨¬¡¿¼vqa?.*[¢»¾m=/@[kyO\E0t¨À»m/'b,W±­¤À¹ªk¥s`l¢¯»Ã·µ¼¼­¤k°­ ¢¢ª»ÑÕÓÉÂ¥¤h¢¸¾Æ¾¯­ÂÒÒÍÊ¼}e¼ÄÇÇ·¡´ÉÕÙßêÃzdÁÉÌÆ¸¦ÇÕçãÈ«n¥qzÍâÝÉ¹ ­¶ÇÍ³ªw¼¦we²Ç×Â²¤´½²­|v`d¥®Ç»¤®´¨¨§sij µ¬|¨¤£¨¢£¯©m«£©¶¯£{h¬ªlUeu|ke]_¥vk®gZcs_b[Vv«lj~os¥aM^uwo[x}urmz~wd7
