# Supplementary material for: A Novel Classification Algorithm Based on Incremental Semi-Supervised Support Vector Machine
Source: PLoS One. 2015 Aug 14;10(8):e0135709. doi: 10.1371/journal.pone.0135709 (PMC4537225; doi:10.1371/journal.pone.0135709)
Supplement: S1 Dataset — (ZIP) [file pone.0135709.s001.zip › MIT FACE/face/face00140.pgm]

P5
19 19
255
X^v|{mydo`((PN&*[Otªnq¤ÀÍ«`KV@04gq¨¸¯¯Æ¡i kukD-2k£ËuE7Hl_S^H9u¢Ì|2+N<b¡µ«³¬¿p§vi|¶ÁÌÄÂÄ²u©°°±¨¦ºÑÔÌÇ¹¤t»¿ÈÂ«¯ÄÕÒÓÑ²o¹ÆÉÂ¬¨ÇÒãëÛ rvtÉÜÒÅ°®·ÎÜÁ°{x§ºb»ÖÙÂ¬¥´¾¶ ¨{}k_¥³Ë·¤­µ§¨¥zl`u£¹©l¦¦¤¨£¦«¡`©¤­³«|xaw§­jWjr}ib[]ªmhc©d]vyhXRt¢znWHy{}lZeuud2:hupyxnO
