# Supplementary material for: A Novel Classification Algorithm Based on Incremental Semi-Supervised Support Vector Machine
Source: PLoS One. 2015 Aug 14;10(8):e0135709. doi: 10.1371/journal.pone.0135709 (PMC4537225; doi:10.1371/journal.pone.0135709)
Supplement: S1 Dataset — (ZIP) [file pone.0135709.s001.zip › MIT FACE/face/face00141.pgm]

P5
19 19
255
¡pwÂÕÙØÜÌ¢shdH4v Ë«{y~ ËÓÒÃX_­U´¹°ÂÒÎ²¬aNX¡¡ÅÆuhKT]n^hº©§³³qV{To¡ ¢©° µµw«ª¯ÄÂÉÏÌ¸«¯sÀÊË½¶¶¸ÓÕÏÒÍ¸ rv­ÌËÍ×Í³ÐÙÎÄ¾±¶ºu¢ÅÅÌÚÊÀÃÇÄÂ½v±ÕÜ²sµÀÇÀÃ«¥¶¿»Ë¬ÉÊkªÊÅÂµ¨´¾Ì®~}©ËÁ°¢¨¨»¶±¸¾½º°¨ ²¹¥  ¯©´ÁÌÓÓÁ´§¢¬z¨§¸½¿¿¯¨¢}ª¯xfkvpuvl\y©¤r¾´}¢teu´³`½°§µÁÂ¾¹°¯D¤£«½ÈÎÊ»¦¤
