# Supplementary material for: A Novel Classification Algorithm Based on Incremental Semi-Supervised Support Vector Machine
Source: PLoS One. 2015 Aug 14;10(8):e0135709. doi: 10.1371/journal.pone.0135709 (PMC4537225; doi:10.1371/journal.pone.0135709)
Supplement: S1 Dataset — (ZIP) [file pone.0135709.s001.zip › MIT FACE/face/face00142.pgm]

P5
19 19
255
G«ÁÃÌÓáâèæãß¶}kI61czn°Ñ×ÕÖµwdnZ;*g»½ÅÓÏºvbµ©o;tymh±¶ÑÉ¡xujtbB§¢ º¹qXf]t¤|x³±¯v£zuao­®¹°ÉÆ½¬®o¿Ê¶¨ª¡¼ÓÏÎÑÄ¡ lÁÎËÑÌ¼ÕÖÉÄº±µ¸ÇÈÙÏ¦z¡ÀÄÆÁÆ©ÕÙ¥|¿ÄÂÄ°x©º¼ÄÃ}ÂÂrnÃÇÁ¹mp¬¶È¸x»Æ³¥ck¥°»°ºÃÇÇµ«£µªi\¢§­¿ÈÑÐ¼±¢{rS¥¡ }sE~¾jos_\À|x^nÉ£©µ·°©Ám'U²¦¸ÈÎÉ¸ ­g4¼ÇÂËÀ²¹¡|J
