# Supplementary material for: A Novel Classification Algorithm Based on Incremental Semi-Supervised Support Vector Machine
Source: PLoS One. 2015 Aug 14;10(8):e0135709. doi: 10.1371/journal.pone.0135709 (PMC4537225; doi:10.1371/journal.pone.0135709)
Supplement: S1 Dataset — (ZIP) [file pone.0135709.s001.zip › MIT FACE/face/face00143.pgm]

P5
19 19
255
¡ÁÅÎÔáæåêæåÞÎo]D5¡pxÃÕÙØÜÌ£thdH4wË«zx~ ÌÓÒÃX_¬Tµ¹°ÂÒÎ²¬aNX~¡¢ÅÆugKT^n]g¼ª¦´´qT{To ¡©° µµw«©¯ÃÂÉÎÌ¸«¯sÀÊË¼µµ¸ÓÕÏÒÍ¸ rv®ÌËÍ×Í³ÑÙÎÅ¿±µ¹u¢ÅÆÌÚÊÀÃÇÄÂ½v±ÔÛ²sµÀÇÀÃ«¥¶¿»Ê¬ÊËkªÊÅÂµ¨´¾Ì¯|©ËÁ±¢¨¨»·±·½»¸¯§ ²¹¥ ¡¯©´ÁÌÒÓÁ´§¢¬z¨¨¹¾ÀÁ°©¢|©¯yglvqvvm^z©£s¾³{¡sdt´³b¿²§´ÀÁ½¸²°
