# Supplementary material for: A Novel Classification Algorithm Based on Incremental Semi-Supervised Support Vector Machine
Source: PLoS One. 2015 Aug 14;10(8):e0135709. doi: 10.1371/journal.pone.0135709 (PMC4537225; doi:10.1371/journal.pone.0135709)
Supplement: S1 Dataset — (ZIP) [file pone.0135709.s001.zip › MIT FACE/face/face00144.pgm]

P5
19 19
255
hfy«ÏÓÔÏ¦sVbyk@{½¼©¦ÆÓÐ¼m´¾§uye]h©­´ÏÌ£ai_k~W[Ã«º¼vD{Pz£nz¥¬±³v£xt^q©¶¨»Æ¿¸­²uº½Â¬ ¤¶ÍÍÍÐÎ·©¥sz¶ÎÍÆËÅ¹ÖÜÓÍÇµ¤«w¤ÇÉÏÜÏ¤ÅÍÆÀ¿·w¨ÇÆ¥s©ÀÇÄÏ½´»Ä¿Å±}£Üä¦p¶ÁÅÂº­¹¿Í±u £jn¢ÎÁº®§­¼À®ª¦¢Â¿ª¤£¸¯µ½ÆËÌ»°¥§®¢¨§±ÁÉÐÐ¾´§©x¡«¤y·«sejtdTi®®jÂ¸«¯¥~µ±T²¦¬¾ÊÎÊ¿¤¢¨2|¶ÄÈÌÄ¹±©
