# Supplementary material for: A Novel Classification Algorithm Based on Incremental Semi-Supervised Support Vector Machine
Source: PLoS One. 2015 Aug 14;10(8):e0135709. doi: 10.1371/journal.pone.0135709 (PMC4537225; doi:10.1371/journal.pone.0135709)
Supplement: S1 Dataset — (ZIP) [file pone.0135709.s001.zip › MIT FACE/face/face00145.pgm]

P5
19 19
255
©zo|²ÏØàÓÓ½ljZC.¸Í£¾Ò×É´tXv¬D¨¶¤¦©¹»ÉÚÁ¡­­¨|u]Eb}§§Í«c\FSyash¤¨¹tkYkQ{º±¦ÅÀº²ºy²ª²ªÉÙÈÌÍ¿°rÅËÃÃÒÁÉ×È¾¹°¬¢lªº¾ÆØÇ»ÃÈÄÂÊu¢¸¬wµ¼ÉÅÄ«¥¹Ã½Á ¿ÛÄk¡ÃÌË½¢©º¸«ªp¨Ò¹oj³ÄÁ°¦¨¯µ®¬§u¢µ¯®§°¤²ÀÍÆÅ¶¡§¥¡y¨°¶Çº¡yÍ´ZV¥¡vPL«Æ¢ÐÄ¼ÛæÍÜËªm»Äz·ºÈ©|jysYfº«e¯¦¾ ª±¦|°©§Q¢®²ÄÈÃÆ·«ª¥y
