# Supplementary material for: A Novel Classification Algorithm Based on Incremental Semi-Supervised Support Vector Machine
Source: PLoS One. 2015 Aug 14;10(8):e0135709. doi: 10.1371/journal.pone.0135709 (PMC4537225; doi:10.1371/journal.pone.0135709)
Supplement: S1 Dataset — (ZIP) [file pone.0135709.s001.zip › MIT FACE/face/face00146.pgm]

P5
19 19
255
c¿ÁÅÍ×åéçíãá¢|\C40yqnÃ×ÞÒÉ kfmS3*eÆ¾¤°Î×Ç¢nr¨ºX3¥{ku¯³¾Ø¸w{c©U`V¢ÂwK]L®§­¢²¸{q¦ÉÈÂËÊ³²v²ÄÈ¹ºº¡Ï×ÉÀµ§¥p¹ÂÄÖÌ½ÇÆÁÉ­zµ¤n¹ÄÆÆ³¨½ÁÂ´»ÛÀp¸ÇÌÃ¦r~¯º±«pÍ­dn©ºÂ³cr£«²³®´{«®­[n± «¹ÍÕÌ²¥|dh ¶ kw£xi¥n] Ðx§ÎÓÃÆ¼lÓsQ¦×¶u¶£§gkÈj8x°¾¬¡ ©p³¦e ^§¡ ¬¾Ã½Â¯¯¥SC©·ÂËÎÃ³£¢d'
