# Supplementary material for: A Novel Classification Algorithm Based on Incremental Semi-Supervised Support Vector Machine
Source: PLoS One. 2015 Aug 14;10(8):e0135709. doi: 10.1371/journal.pone.0135709 (PMC4537225; doi:10.1371/journal.pone.0135709)
Supplement: S1 Dataset — (ZIP) [file pone.0135709.s001.zip › MIT FACE/face/face00152.pgm]

P5
19 19
255
¿ÁÕÚÍÉÜíðêØËÜèâÏ·¸ÈØæïëÝÓÜæÞÐÙáÜÜÖÃ²¾Ã²x´Ô×ØêÛÐÎ°L<¡³Â6¾ÉÛÔåØÍÚÀ£¶ÊÆÔÙÜÝäÑÒÝÓÇÔßÝß×ÓÍÔÞäåæäÝÍÔÜÔÆÍÝçëæâÚÝäèèååØÊÐÙÒÂÌÝãææãÛßæìèêéÖÂÉÚÎ²ÄßççêåÜÜåíïóðË³ÔèÛ»¦àðìêãÚÕãïöóêÄÍÕåÜÊÃËìñìâØÎÞëôîçÄ§¼£·ÃâìêßÒËÚäìåÖÉÊÎ¾½Í½ÍÙåäÚËÅ×áçàÑÑÎÓÙØÍÉÂÎÞÝÔÆÄÑÝàÏÍÎÔÙÙØÑÒÅÄÌØÍÅÈÐØÛÊËÊÂÇÇÅ¼»ºËÇÕÍÆÅÌÕÙÖ­zu|ÈÑÓËÁÃÅÐÚÜØ¸­¼ÃÅ±¡ÀÖ×ÕÇ¾¯ÂÉÙÙÚÈµ¹ÄÁ·¹ÍÒÒÎ¿µ¶ÁÐØÒÏÊÃ°¼ÊÒÑÑÓÊ²¤
