# Supplementary material for: A Novel Classification Algorithm Based on Incremental Semi-Supervised Support Vector Machine
Source: PLoS One. 2015 Aug 14;10(8):e0135709. doi: 10.1371/journal.pone.0135709 (PMC4537225; doi:10.1371/journal.pone.0135709)
Supplement: S1 Dataset — (ZIP) [file pone.0135709.s001.zip › MIT FACE/face/face00153.pgm]

P5
19 19
255
®¤§ºãôöñÝµ·½¾±¢ÁÒàííÙÓàçáÒÚéîâÎº»ÂÑÍ»ËÜÖÙéÛÐÑ²y¯¸²É²e0¿ÜÕè×ÑËÅ?wÀÎ»ºÌ·ÎßØÑßÔÊÛÜÜØÎÇÉÎØàââäàÎÓÜÒÇÐàçéâßÑ×áåéååÜËÑÚÒÄÏßäæäáØÚäìèééÙÆÇÙÌ´ËâæééâØØâëîòòÒ³ÑçÚ¶®èïëèß×ÏÞìôõìÅÌÔåÜÊ¿ÖîðéÞÔÆÙçññèÄ°¹¶ÎäíæÛÇÂÕàëçØÍÈÏÄÂÌÁÌÛæàÔÂÀÐÝäâÑÎÐÕÚØÎÇÁÎÞÙÎ¿ÂËÙÞÓÍÐÕÙÙÙÓÑÆÅÐÓÉÃÃËÖÛÐÇ¿¶º»¸¯ª°ÌÌÒÊ¿½ÈÑ×ÙÂ¯ÑÖÏÅ¾­ÄÉÖÜÛÀ¬ÁÏÏ°«ÌÕ×ÍÀ¶¸ÃÑØÖÏ¼´«´¾ÇÒÐÓÅ´¦L·Ä×ÔÓÖ×ÎÓØÖÑÑÏ¼¤z
