# Supplementary material for: A Novel Classification Algorithm Based on Incremental Semi-Supervised Support Vector Machine
Source: PLoS One. 2015 Aug 14;10(8):e0135709. doi: 10.1371/journal.pone.0135709 (PMC4537225; doi:10.1371/journal.pone.0135709)
Supplement: S1 Dataset — (ZIP) [file pone.0135709.s001.zip › MIT FACE/face/face00154.pgm]

P5
19 19
255
¢ÉÕäîéÓÖäéãÔÔèïæÔÀ©½È×ÙØÜÝÕÚèÝÏ×Ê£ÁÁ³À¬yaE§ÈÙÖéÙÏÐ¾G:zµÄ£¥°ÄÙØÒáÖÊÜÕÏÏ½¼ÁÏÕÛÜÞâàÎÔÛÒÈÏàáåßÜÔÙâèéæäÝÌÓÛÔÆÌÜäéæâÜßæéçææÖÈË×ÎºËÝåæéåÜÝæíëïîÔ¸ÍàÕ²¶áëèêãÜÙåïóôîÂ¾ØíßÅ±ÖñðëâÙÒáîöñéÈ¾ÂØÏ±ÁÇæïìâÖÍÜèðêàÀÃ¨¹ÄßèçÝÎÇÙãêãÒÕÆÉØÐÈËÊÔäá×ÉÃÔàäÙÏÌÑØÚØÏÌ¿ÈÕÜÑÄÇÐÚÝÊÍÓÕØØ×ÏÑÈÇÉ×ÌÇÇÏ×ÛÐ¼ª¤ª¨¥ÆÉÔÌÃÅÊÒÙÙÉµÓÖÔÉÁ½ÃÍÚÜÚ¼®ÃÑÑ³©ÆÖÔÒÄ»½ÆÕ×ÖÌ½´©²¾ÆÐÑÓÌ¹®g©ºËÙÒÔ×ØÏÓØØÑÑÐÄ«
