# Supplementary material for: A Novel Classification Algorithm Based on Incremental Semi-Supervised Support Vector Machine
Source: PLoS One. 2015 Aug 14;10(8):e0135709. doi: 10.1371/journal.pone.0135709 (PMC4537225; doi:10.1371/journal.pone.0135709)
Supplement: S1 Dataset — (ZIP) [file pone.0135709.s001.zip › MIT FACE/face/face00155.pgm]

P5
19 19
255
¥©ÌÍÖÅ·Ôð÷öìÌ~~¤¶ÁÒàîïäÕÝèçÚÒàèâÏ¶Ç¿«mÕÙÙèäÔØÖÅÐÕÃ¯Ò·ºQÅß×èàÓÑÀRO­¹ÑÒ×ÝÙßäÚÔâÚÎÞÐ¸¯°£Â×àèêêèáÓ×ßÖÌÕääãÛ×ÎÝæëëéçÜÏÖÞÕÉÓáêìèãÕÝæïíîê×ÇÏÛÌ¿ÒãçêèâÚÚæðõõîÈ¼ÛèÒ±ÈëêëèáÙÓãïöòäÌÍÞêÖÆ½ìóíçÜÕÎßêñëÜÆ¦Â¡¬ÂâïîäÙÊËÜçíâ×ÎÒÊ¾µÆÂÚèéßÑ¿ÉÙãå×ÑÒÔÜÜÒÏÊÐàáØÉ¹ÌÖÞÚÎÒÕÚÚÚÓÓÆÇÑÚÐÃ²ÉÓÚÚÌ´³»ÂÃ¿ÀÁËÉÔÊÃµÅÌØÞÔ°ÆÎÑÈ¼µ¹ÅÕÜÜÊ´ÃÎÌ²¤ÁÕØÐÂº¦»ÌÙÖÑÁ·®·¹¿ÑÔÔÊ¹®\ »ÕÖÕÚÙÎÏÔÕÔÔÑ¿©R
