# Supplementary material for: A Novel Classification Algorithm Based on Incremental Semi-Supervised Support Vector Machine
Source: PLoS One. 2015 Aug 14;10(8):e0135709. doi: 10.1371/journal.pone.0135709 (PMC4537225; doi:10.1371/journal.pone.0135709)
Supplement: S1 Dataset — (ZIP) [file pone.0135709.s001.zip › MIT FACE/face/face00156.pgm]

P5
19 19
255
­¥|ÒôúúóÓ£ÀÓàéßÒÞëìàÒàíê×¿ ¹ÆØâçåÞ×áê×Ö×³®ÉÂ³¯É¼=§ÒÙßêÔÛ¼@½ÃÓ·¨ÁÏãÔÛãÑ×ÝÛÙÉÇËÌÑÖÞâãèàÑÛÞÐÎßæêæã×Ç×ãêíêçÜÑÙÞÏËÚåêëäÝÐÝæíëëèØÉÑÚÅ¿ÙèéíçÝÓÚäîñôòÎºÜéÏ­ÐñîíäÛÏÑáîööëÊÐÞéÕÍÁëòíâ×ÂÈÛèóñçÊ§¼©»áíêÞÍ½Ä×ãîêÚÑÏÏÍËËÎÔåäÙÇ·ÃÑàèãÓÑÔÛßÕÒÃÊÖÜÑÂ°ÃÎÜáÔÑÕ×ØÚÕÔÌÉÉ×ËÄµÀÍØÝ×Â­©¯©¡¹ÌÓË½¶¶ÇÑÙÜÑ§ ¢¬ÐÖÖÅ»ªÁÇÙÝÜÄ¶ÇÏÅ¯¿ÖÕÒ½°Y¨¾ÎÚÕÏÉ»«¿ÎÓÕÔÉ¯YHe¦»ÕØÖÝåããÝ×ÑÌ¸e9
