# Supplementary material for: A Novel Classification Algorithm Based on Incremental Semi-Supervised Support Vector Machine
Source: PLoS One. 2015 Aug 14;10(8):e0135709. doi: 10.1371/journal.pone.0135709 (PMC4537225; doi:10.1371/journal.pone.0135709)
Supplement: S1 Dataset — (ZIP) [file pone.0135709.s001.zip › MIT FACE/face/face00157.pgm]

P5
19 19
255
ËØäîîÛÔßéêáÒÛëòéØÄ¶ÈÙâçããÙØäêÙÓÚÉ¥ÈÃ¶¾HjÈÚ×âëÖ×ÇËB9·§¾h±ÌçÒÞåÔÔÞÐÉÇ¼¼ÂÏØßßåéÛÒÝÞÒÍÙäãæáßØàèêëéäÖÔÝßÓËÓâëíëåàæêíêéáÑÏ×ÛÎÅÒàçéìæßçïíìíâÍÄ×ÝÊ´Ëæéêìæßåîòôöâ¹ÃãìÖµ°éóïìåÜãïöøðÔÎÒáê×ÏÂÖðòíãÙÞêóôíÒÆ¯Ä¼ÍèïëàÓÛäîìâÕÆÕÆ»ÁÏ¿ÑÝèåÛÎØâëêÚÖ×ÑÙÝÔÓËÈÒáÞÖÉÑßåàÒÐÒÖÛÜÖÕÎÅÈÐÙÎÆÐÚßÖÎÓÕÖÕÙÓÍÌÇÌÈÖËÄÍØÜÚÊ¤¡ÇÍÓËÀÇÑÙÞ×Á ¢¥¦¤¡ÁÖ×ÕÅ½ÃÈÙÝÞÑ·ºÌÓË¯±ÍÖÕÒÀ´¹ÂÐÚ×Ø½½­¢³ÂÌÕÕÔËµ§
