# Supplementary material for: A Novel Classification Algorithm Based on Incremental Semi-Supervised Support Vector Machine
Source: PLoS One. 2015 Aug 14;10(8):e0135709. doi: 10.1371/journal.pone.0135709 (PMC4537225; doi:10.1371/journal.pone.0135709)
Supplement: S1 Dataset — (ZIP) [file pone.0135709.s001.zip › MIT FACE/face/face00164.pgm]

P5
19 19
255
ª¥ÈäêãÝÓÅqir}ÃÌ­~¢Ç¦ÇæàÐª±¯¬Â½ÆD_ ¦Ã}»Y«}Y:}»®´YkÂ·ÃÛÞ°´·JX©aÏÍÀÃ½ÀÂ²ÚÞÁÀ¤ÜÜÜÝÝÝÙ¬ÜÝmÕÛ×ÒÐÇààåíëãÂ¼ÄØÙ²§«åêá×ÑçèåçâÂ¹ÏÇ×Ú¸·ººçåÜÜ°ÒÑÉÀØÞÊÄÒÖÈ®Õ×¯¹ÊÄâêìëêéÜÀÌàÜÓ°ØêêèâÚäìîïíßÌÄ½Ø×´´¼åîíéâàéíìÞØÒ¾¸¹´¨´ÀØèìæÜØàåßØÝÙÖÞÜÛÐÆÌÕáåà×ÐÜààßÚÙÚáããÓÍÍÍßÞÛÐÑÝßÝÛÖÛÜÝàßÔÍÌÇÖÜ×ÈÖÜáÒ½©¸ÌÒÈ¼¥ÃÓÒÇÝÛåßÐ´¶ÀÒÍÔÌ¬ÀÚÖÍÛÛèëÕÆÂÊÔÛÖÐÂ®¸Ïæ×ÇÑ×ãçÙÎÐÏÒÔÒÉÃ¾»ÏâÎÁ
