# Supplementary material for: A Novel Classification Algorithm Based on Incremental Semi-Supervised Support Vector Machine
Source: PLoS One. 2015 Aug 14;10(8):e0135709. doi: 10.1371/journal.pone.0135709 (PMC4537225; doi:10.1371/journal.pone.0135709)
Supplement: S1 Dataset — (ZIP) [file pone.0135709.s001.zip › MIT FACE/face/face00165.pgm]

P5
19 19
255
ÁÅÏÏÞáèîñðîíåâÞØÎ¼§ ¡ÄåëãÞÓ¨spy}qÁÌ¯½±¾æÝÇ§¯¦®Á·¡ÁÄNn Å»j±V:¦ÑÀ´¯k ¶ÁÚÕ}²ºqn{­Þ×ÖÎÖÉÍÅ}ÙØ^¹Ð¼°©¶¿ÝßÞãéçâ¤½Ú×âåÝ×ÐÐËãääèà·ÊÇ×Õ±¼¶éâÕÙÐº¾ØØÐÃ×ÓÂÔÖ¹ÁÒ»ÄÒÉ¢ÕáéëêêæÅÈàÛÈ¹éêæÝÑ¾ËâëïîèÔÇ¶ÒÏ¦±×ííèÜ¼ÆÛæëæ×ÜÇÊÂ¼»»ÔäêäÕ°ÃÑÝâÛÝÙÙÞßßÎÌÌßâÜÌ¦ÆÏÛßßÛÚÝÞâàÒÍÉ×Ý×Å£ÉÖÜàÐº¯¹ÌÕÌºª¥ÄÓÑÄ¥ÃÝÚåÜÅ¯ºÍÊÐÄºØÕË£ØÛèèÎÅÈÒÛÕÌ¶´ÉåÕÄziÅÕàãÒÍÐÒÔÍÉÀºÉàÊµ/jÐØÚ×ÐÔÓÕÏÉÃºÍÔÁ~
