# Supplementary material for: A Novel Classification Algorithm Based on Incremental Semi-Supervised Support Vector Machine
Source: PLoS One. 2015 Aug 14;10(8):e0135709. doi: 10.1371/journal.pone.0135709 (PMC4537225; doi:10.1371/journal.pone.0135709)
Supplement: S1 Dataset — (ZIP) [file pone.0135709.s001.zip › MIT FACE/face/face00166.pgm]

P5
19 19
255
¦­Òäçêàß×Éx¹Å² ¬¦¾áæØÆª¹­¡¿yMf·¡§Ö ª}YH¦ª³¨ HyÇ³«¨Ü­½T; c¡Ç¿³¸²¸Â»ä²vÀµ¢³××ÖÙØØÊuÂâ°NÈØÓËÉÄÉÞÚäìçâ©»ÍÝ¿¤àéá×ÏÖãåãåÜ´ÂÄÎÜÁ¯¸½ääÝÜÖ±ÊÉÀ¿ÙÒ½ÏÖÌ©ÇÐ¯ÄÏËµàæêééåÉÀØÝÖ´ÆèèæàØÈàéîîéÖÃ½ÒÞÂ°µÞìíçßËÛåèäÓÚÀ·µµ¨«·ÔâéäÚÂÐÚßÖÙØÕ×ÝØÕÇËÐÛáÝÒ¸Ê×ÛÜÛÕ×ÙâãØÏÍÉÙÚØË²ÌÚÚÒËÊÎÔÜÚÖÉÇÃÒÔÒÄµÒØÞÊ«¨¼¾´µ¦°ËÔÈ¾ÖØåàÈ¬¾ÐÚÙÙÄ¨ÉÛØÌ¸ÑØæãÍÈÃÊÕÖÎÃ±ÁÊäÖÅ¢ÇÏÜÝÎÊËÏÒÒÊÇÁ¼ËÜË¹j
