# Supplementary material for: A Novel Classification Algorithm Based on Incremental Semi-Supervised Support Vector Machine
Source: PLoS One. 2015 Aug 14;10(8):e0135709. doi: 10.1371/journal.pone.0135709 (PMC4537225; doi:10.1371/journal.pone.0135709)
Supplement: S1 Dataset — (ZIP) [file pone.0135709.s001.zip › MIT FACE/face/face00167.pgm]

P5
19 19
255
¹ÜææÛÙ¿«khxuvÅ±~o²®²ÜçÔ¶«¹¿²ª{fZ}¼ÆrªZWaz¥°±`ªº¸¿ä©°»@ÎÄ½ÉÁÄÆn¿äµ]ÇÄ¸¡«¯ØÙÛÝÞÝ´Êá¸^¶ØÜÑÐÊËßÝçëâØ£¿ÎÝÂ¢ÛçæÚÏØåææåÑ¦ÍÃÐÜÄ¯Á§ÝçáÝÜºÉÃºÊÝÎ¼ÏÖÍªÃÚµµÌÊ¾äçëéèâÂÂØÝ×·½èèèäÝÒäëïíåÑÂ½ÕßÅ°²ÙëíéãÖáçéáÒØ¹³´·¤©¯ÔÞêçßÐÖÞßÔÙØÔØÜÔÕÅÊÏÚâßÙÉÐÚÚÜÚÕ×Ùáã×ÎÍÈÙÜÙÔ¿ÑÙÛÖÐÕÙÚààÜÎÌÆÒÔØË½ÍÜÕÁ¯ÅËÂ¾°¨°ÄÕÌÂÑßáØ¼¦¸ÂÂ½Å·ºÎÛÐÊÒßèÝÈº»ËÝáÕÄ§²ÆÝÞÐÃÏØãÝÍÍÌÑÒÔÍÅ¾ÃÂÞÖÄ´
