# Supplementary material for: A Novel Classification Algorithm Based on Incremental Semi-Supervised Support Vector Machine
Source: PLoS One. 2015 Aug 14;10(8):e0135709. doi: 10.1371/journal.pone.0135709 (PMC4537225; doi:10.1371/journal.pone.0135709)
Supplement: S1 Dataset — (ZIP) [file pone.0135709.s001.zip › MIT FACE/face/face00168.pgm]

P5
19 19
255
½ÊÍÔáãéíððìèåßÞÙÍµ§v²ÛæçÜÙÀsxuqo³Â·w¸¥ØæÒ¬¢£·½®½²^X¡©¸|ÄrU]~¥«Ç¶®¹µ±¨ä¡°«\z²ÙÔÒÏÔÐÏ|²ã£tÎÎ»º±¿ÂÜÜÚåéãÅ¥ÆÞµÊáâÙÏÔÏÚââäâÖ­ÅËÛ½³£ßæÜØØÇ¹ÂÓÍÅÁ×ÀÍØÇ¯Ñ¹¿ÓÒÁÖâæêéçÒ½ÖÝÔ¯ÚèçàØÉ«ÑâêîëÜÆ¼ÊÚ¹±¾åíêáÎ¡ÈÜååØÖÎÁÂ¹¸²Ê×æåÜÅÂÐÚÚÚØÖÖÞßÓËÌÓÝÜÕºÉÎÙÛÙÔØØáâÙÏËÌØØÍ·ÏÎÛÔÃ¤±ÅÐÉÃµ±®ÇÔÊ½ÌÒÞàÒ«±½Ã»Á¬¨ÊÛÏÁy»ÒÞç×Ã¼ÇÙÞÒ»¬ÁØßÎ³@ÌÓà×ËÌÎÒÓËÄÂ¿ÖÕ¿K¯ÍÔÛÏÏÓÚÖÏÆ¾ÆÑË´3
