# Supplementary material for: A Novel Classification Algorithm Based on Incremental Semi-Supervised Support Vector Machine
Source: PLoS One. 2015 Aug 14;10(8):e0135709. doi: 10.1371/journal.pone.0135709 (PMC4537225; doi:10.1371/journal.pone.0135709)
Supplement: S1 Dataset — (ZIP) [file pone.0135709.s001.zip › MIT FACE/face/face00169.pgm]

P5
19 19
255
­¬³»×ÔäëëîæåãÜÑÃ¾¶¢«£©ÔåæÚÕ­t|¿³|\h¹§ÓæÎ§«v°¼®¹D_¸³§}Âe§¥Z8n¦¸²­~¡²¹ ¼åª²´ze¦h¨ÒÓËÔÎÏÊmºã°SÎÏÂµ¬±¿ÛØàääâ»Ëß¹x³ÝáØÕÌÒàááæàÕ«ÃÌÜÁ«¦×èá×ÔÕÏÝÜ×Â·ÑÁÐÛÇ®Å±ÉÜáßÐÖÙÛÞâåÐ¾ÐÔÓªËãÜÇ¸°¤áéíëêÝÂÂÝèÒ·»èêìéàÍÞçìêÞÖ¼®¹Æ¥¥¯ÕèìçÜÆÕßãÛÔÛÑÐÐÂÌ»ÈÓÞåàÖ¾Ë×ÛÚÛÕÖÙßáÕÌÍËÛÜÚÎ³Ê×ÚØÖÔÙÚááÛÎÌÇÔÙÕÆ²ÏÙÛÉ±¤°ÆÏÇÂ´°¦¿ÍÑÇ»ÖØâÛÄ´½¿·À±ÀÓ×Ë¼ÔØæãÌ¸¸ÊÞãÖÂ¥¶ÌâÙÉ®ÌÓâáÎÌÌÐÓÔÍÄ¾ÁÉáÏ¿
