# Supplementary material for: A Novel Classification Algorithm Based on Incremental Semi-Supervised Support Vector Machine
Source: PLoS One. 2015 Aug 14;10(8):e0135709. doi: 10.1371/journal.pone.0135709 (PMC4537225; doi:10.1371/journal.pone.0135709)
Supplement: S1 Dataset — (ZIP) [file pone.0135709.s001.zip › MIT FACE/face/face00170.pgm]

P5
19 19
255
9Ffs·®µÑÚ×ÆØÍ¯¯ry¢§¦º«ÎÙ×Èd_q¡zvh§µ ¬ÐÔ§º¯~Q*HªµÖÇt£ 7+rr~e³¶Í¾w NJE°¯¹¾ÇÅµ¤½Ç··¸½®£½ºÆÐÖÐ²¤¹½«£»ÄÂµ¯®ÈÌÔØÒÂ¨¦¼º µËÌÉ¿¿³¼¼²±½­³ÓÐ¢¯¿Õ×Ë¿¼ÅÌÒÚÌ¢¡Â¿¤¢ÓÐ¼´­¢ÄËÓÜÜÁxqÌÛ×ÍÇ³ÃËÔÜÖÁ¥­«°·¢§ÇÐÙÐÃ´ÄÊÑÕÌÄÃÈÒÒÉ½º¿ÏÒË¾±ÄÅÆÊÄÂÆÍÔÓÎÆ°»ÉËÅÁ¹ÉÄ¾Ä¶©£­µº«¨­´ÂÀÄÉÁÉÌÂ·z[ixi_l±¿ÍÍÄÄÍÍº£¥¸ºxn®ÇÕÍ¿¾ÉÌÃ¹¸º¸¼¾°´´´»ÇÒÇ½·ÂÃ»ÀÂÂÂÂÄÂÂ¿½´¾ÊÀ´
