# Supplementary material for: A Novel Classification Algorithm Based on Incremental Semi-Supervised Support Vector Machine
Source: PLoS One. 2015 Aug 14;10(8):e0135709. doi: 10.1371/journal.pone.0135709 (PMC4537225; doi:10.1371/journal.pone.0135709)
Supplement: S1 Dataset — (ZIP) [file pone.0135709.s001.zip › MIT FACE/face/face00171.pgm]

P5
19 19
255
72FdÃÇÌØÕÀÐÌ´eM<Fat´¤Å×ÕÍÕ¸}¥xT]­©·¤¡ÄÛÕ°waaºlp}eYI¶¢ÏÉ¬|usxm?«¤Ò»vm*hNr¤¦¨¨­··¸È¶­¦v²¸¹ÇÑÒ¼¤·À­ ¿Âº­§­¸ÇÌÔÖÐ±¢¶¸ÅÉÈ¿½½¬ºÄÀº²³¬ÎÍ§²ÏØÏ¿¸³¼ÅÎÕÖª¿¿¢¯ÕÇ¹²¦¸ÆÍ×ÞÐ¤w¨ÓÜÐÊ¶¤¹ÅÎÖÚÊ²±·»¹§´ËÔÔÆ´¦¼ÅÌÐÎÄÄÊÖÕÊ¼ºÄÐÍÂµ®ÀÆÁÅÅ¾ÁÆÌÏÇ¿·½ÊÄÂ½¶ÀÊÄ¿´z~¦ÂÀÌÅ¶»ÉÎÄft§n[¼ËÐÄµµÂÎÉ¾±¦¬º¿£¥±ÀÒÍÀ±§»Ç¿½ÀÀÁÀÃÂÀ½º¸ËÄ·¦{±´´»ÆÊËÏÐÊÉÃ»²»·®
