# Supplementary material for: A Novel Classification Algorithm Based on Incremental Semi-Supervised Support Vector Machine
Source: PLoS One. 2015 Aug 14;10(8):e0135709. doi: 10.1371/journal.pone.0135709 (PMC4537225; doi:10.1371/journal.pone.0135709)
Supplement: S1 Dataset — (ZIP) [file pone.0135709.s001.zip › MIT FACE/face/face00172.pgm]

P5
19 19
255
6Hd}·ÆÄÒÝÚÀÑÕ¡¤§ªmVw²¥¾ÔÕÓÒ³zr¡q¥¡¶¡¥ ÂØÖ²sh|®Â¡]x2Q¤¹ÐÏ¤£ape9c¼ªÒÂq¡4'wM©¢©³´²½É»®¨l·´ÀÊÐÍ´¦»Ã±¸ÀÁ³ªÄÆÎÕÖÍ­¤¶¸¢¼ÇÈÃ»ºÆÏÑÍ¼°¬®ËÅ£¨ËÕÓÆ¾ §º¼ÊÍ§±ÎÌ¦¡ÆÀÁÆ¿´ÄÌÓÙßÆz¯®¢ÒÜÐËÄ«ÃËÔÝØÀ£¡ÊÓÛÏÆµÃËÓÙÑÃº¾ÅÈÁ±¶ÂÐÕÎ¿±ÄÈÌÎÇÃÅÎ×ÕÍÁµ¾ÌÎÇÀµÇÃÀÇ¾½¿ÂÈËÃÂ¶¸ÅÅÃÃ½ÉÇ¾¾yy{¼¾ÈÌÄÇÎÉ´~_z¤r]f§ÂÒÍÂÀËÎÃµ¨ª»¿©¸ÉÕË¾ºÇÈ¿¼¼¿¿»ÁÃ½»º¸ÁÍÄ¸
