# Supplementary material for: A Novel Classification Algorithm Based on Incremental Semi-Supervised Support Vector Machine
Source: PLoS One. 2015 Aug 14;10(8):e0135709. doi: 10.1371/journal.pone.0135709 (PMC4537225; doi:10.1371/journal.pone.0135709)
Supplement: S1 Dataset — (ZIP) [file pone.0135709.s001.zip › MIT FACE/face/face00173.pgm]

P5
19 19
255
6Hkz½¹ÀÔÚÔÁÝÍ¤¥¸kw·«»ÒØÕËlpªs¨©³¥½ÕÒ}ÄÁ¦sYq-`¨µ­Ö¹|± I\{I­»Ì²w/MrP§­±·À¾®¤ÀÅ°±¬«w¶¸ÄÎÓÊ­§¼ºª½Ä¾±­¤ÅËÒÖÓÄ§ª¾µ¢¡ÂÊÊÃ»¾¹ÄÅ»¯¸«¼ØÆª¯ÎØÓÆ¿»¿ÃÐØ¿¤®É¾¦¬ÑÀ½¾¸®ÄÍÕßÜ´u«j¥ÕÝÑÊ½¥ÅÎÖÝÕ·©±¬²´£­ÎÕÚÏÃ²ÆÎÔØËÄÁËÒÓÅ»»ÆÒÖË¾²ÆÈËÌÄÂÈÑÕÕÊ½¶ÀÎÍÆ¿·ÉÂÂÄ·¬­µ¿¿±²µºÆÅÆÃ½ËÇÁ°oduwmmÀ¿ÎÉÀÇÍÊ³v®¶³qe¹ÉÔÉ¼ÂÍÊÂ¸¸¶¸Àº¨©«²¿ÐÑÆ¹¼ÇÀ¾ÁÃÂÂÂÅÄÁ¼»¹ÉÊ¿³
