# Supplementary material for: A Novel Classification Algorithm Based on Incremental Semi-Supervised Support Vector Machine
Source: PLoS One. 2015 Aug 14;10(8):e0135709. doi: 10.1371/journal.pone.0135709 (PMC4537225; doi:10.1371/journal.pone.0135709)
Supplement: S1 Dataset — (ZIP) [file pone.0135709.s001.zip › MIT FACE/face/face00174.pgm]

P5
19 19
255
mµ­¿Ò×ÕÍpv¬q®§¯¥Á×Ò£vÃÂ¢uZo/b©¶­Õ¼|° SgxD¯ºÍ²x-IqS¦«®³¾½®£ÀÆ±°ª£tµ¶ÃÍÓÊ®§¼»«½Ã¾°¬¡ÄÉÑÕÓÇ§©¼´¢¢ÂÉÉÂº¼¾ÉÉÀ±µ«ºÖÄ©°Ï×ÒÅÀµ¹¿ËÕÁ¥±ËÀ¥¬Í¿¾Á¼±ÄÍÕÞÜµv­m¦ÖÜÐÈ»£ÅÎÖÞÖ¶©®ª¯²£¬ÎÖÚÏÃ³ÅÎÔÙËÄÀÊÑÓÄº»ÆÓÖË¾²ÆÉÌÍÅÃÈÑÖÖÊ½·ÁÎÍÇ¿¶ÉÂÂÅ¹²²¹ÂÂµ¶¶ºÇÅÆÃ¼ËÇÁ³vhx{ptÁ¿ÎÉÀÇÍÉ±s¬³®pb¹ÈÓÉ¼ÂÍÊÂ·¶³·¿º¤¥¨±¿ÐÑÆ¹½ÇÀ¾ÀÂÂÁÁÅÄÁ»»ºÉÊ¿³¶·µºÄÊËÌÑÎÉÉÃ»´¿¾¶¬
