# Supplementary material for: A Novel Classification Algorithm Based on Incremental Semi-Supervised Support Vector Machine
Source: PLoS One. 2015 Aug 14;10(8):e0135709. doi: 10.1371/journal.pone.0135709 (PMC4537225; doi:10.1371/journal.pone.0135709)
Supplement: S1 Dataset — (ZIP) [file pone.0135709.s001.zip › MIT FACE/face/face00175.pgm]

P5
19 19
255
:/;S¶ÃÈÑÔÊ¸Ô±]S;=Nmy¾¬Á×ØÈÖÌ¤º^M«©®µ©¾ÖÙÇfd{¯ubsnW²°ÈØ®­w[.¨ÏÇ£'Ley¡­®¬Ç¾¥njp¨´³ÁËÐÂ¦±À³»Â¿°¢°ÂÆÏÕÓ¿¤±º¤ÁÈÇ¾¸¼¤ºÆÊÂ´µ¨ÈÒ£¨®ÏÖÏÁ¿®·½ÂÏÖ´¡½Ç¬ ¥ÐÁ¿½´§²ÂÌÕß×¬¨wÓÜÑÊ·´ÂÌÕÝÐµ²¸¹¼©®ËÔÙË»«¹ÄÌÒÔÇÄÇÕ×ÎÀ»ÃÒÑÈ»¯¾ÆÅÆÉÀÁÆÎÐÌÃ´½ËÉÄ½¶¿ÊÅÀ¾©®ÃÁÊÄ»»ÈÌÆ§dl£nYm¹ÆÐÆ¹µÂÌÌÀ²£§¹¿¦ª¿ÑÐÃµª¼ÇÃ¾¿ÁÂÀÃÅÀ»º»ÌÈ¼°´¸¶ºÅÊËÎÑÊÊÄ¼µÁ½´¢
