# Supplementary material for: A Novel Classification Algorithm Based on Incremental Semi-Supervised Support Vector Machine
Source: PLoS One. 2015 Aug 14;10(8):e0135709. doi: 10.1371/journal.pone.0135709 (PMC4537225; doi:10.1371/journal.pone.0135709)
Supplement: S1 Dataset — (ZIP) [file pone.0135709.s001.zip › MIT FACE/face/face00176.pgm]

P5
19 19
255
³ÌÎ´«·ÌâèåÝ¿§½½°¯¯¯º¼¼ÄÆ×åâÈ¶°¬³¯io:L«ÄºÄãÝ¬°²|7lPb¬»×ÏÏ·ÙÙ ÌÁÁ}¶ÒÎÆÅËÒÙÍ¹ÉÈÊÉ½¼´°ºØÖÑÐÕÖØÊ°ÁÂÁÕÏÏÊÆÁÜÜßÜÞßÚÇªÀÊ¶ÜÕÏÌÒÎ×ÞäêêåÚÄ¯ÄÒ¤«ÕÞÜÛÚÊÒØäæèäÙÊ®ÍÞ¼£ÐÞÞÜÔÂÏ×äåèåÝ½¼àçÖ¨ÒÝÞÛÍ¾ËÖÝåæâ×·ÁåìÛ§ÉÜÞØÏºÉÒÜãåãÝ´©¿Õ²ÈÚßÛÎ­ËÓÝâäàÛÙÐ¿«­ÍÐÔÛØÌ©ËÑÚÝáÚÕÕÛÜÞØÑÐÍÔÓÊµÉÔÙÙÙÏÊÍÑÔ×Ë¿ÁÈÌÐÌ¹ÇÕÚÚÏ©sjvyu[Wv²ÌÓÊ´ÈÒÝÞÒÎÀ¸¾¹´¢¡ºÆØÒÄ°½Í×ÛÑÌÇÈÍÍÂ½´¼¿ÐÉ»§§ÇÐÕÎÉËÄÃÂ¿ºº¾¾½¿²t
