# Supplementary material for: A Novel Classification Algorithm Based on Incremental Semi-Supervised Support Vector Machine
Source: PLoS One. 2015 Aug 14;10(8):e0135709. doi: 10.1371/journal.pone.0135709 (PMC4537225; doi:10.1371/journal.pone.0135709)
Supplement: S1 Dataset — (ZIP) [file pone.0135709.s001.zip › MIT FACE/face/face00177.pgm]

P5
19 19
255
§¦¾ÂÉåîòôîìçË¶·®vs¯|¨Ïçëçá¶p{xV´ÁÂÂ´ºÅÛæàÌµ¨¹¾«¢~¢|`ÂÂÄåÚ©³¤[wfqÀ©~³r¹ËÑ´ÚÑ£ÇÈy¤~­ÑÓÎÅÂÎ×Ó»È½©ÏÁ¹´°¼¾ÑÙ×ÒÒÖ×Ð³À¹ÎÒÐËÇÂ¾ÍÛÝâââßÌ­ÁÇÇÝÕÐÕÌ»ÅÔÜæéæßÌ²ÆÑ½ÛÝÜ×Ä¯¿Ð×åæèßÍµØä¿¯ÜÞÞÐ¼¦ÂË×ßçæß½ºäêÐ§ÛÞÚÏ´ÀÉÒÞåãà¾¬ÆÜ¤×ÞÜÎ¬¹ËÓÞâãÝÚÏ»«°ÐÒÛÙÌ§´ÉÒÚÞÝÕÓÛÜßÓÏÍÒÓÊ²³ÈÔÙØÓÄº³µ·¤§¹ÊÐÌ³¨ÇÔÜØÁtjp§ÌÖÈ°iÀÐÜÝÐÉÇÌÉÁ¸¹¿ÏÏÀ¤/1©ÉÓÕËÊÅÄÅ½¶¸¾ÁÃ´pK½ÍÐËÉÕÖÑÑÐÃº·¶
