# Supplementary material for: A Novel Classification Algorithm Based on Incremental Semi-Supervised Support Vector Machine
Source: PLoS One. 2015 Aug 14;10(8):e0135709. doi: 10.1371/journal.pone.0135709 (PMC4537225; doi:10.1371/journal.pone.0135709)
Supplement: S1 Dataset — (ZIP) [file pone.0135709.s001.zip › MIT FACE/face/face00178.pgm]

P5
19 19
255
É»¦§±ÍåìéãÊ¨¡¢©´¶¹ÅÈºÄÈÙæäÔº¸µÁ´¡­¤ÙçÖÇÀÄåä¹´¼Íèºzvºw~vµÇ¶Ýß¦Å¥lzÖÇ«´·ÇÎÔ¾ÍÑ¤ÌÃ°¾ÚÙÔÐÐÖÚÍ¶ÁÇÅØÒÐÊÎÌÛáéèèäÞÍ®ÁÌ»ßàÙÙÜÙÖßêèææÞÊµÇÓ¥µÚáãåâÓ×áêëíèäÔ´ÍÝº³×ââãáÐ×àæèßÚÐËÀáîÔ­ºÔÜßÝÒÏÝáàÕÖÊËÉçìÚ³¸ÏÎÚØÐÇÖÚÕ×ÖÏ³¢ÍÞÁ¯ÒÔÐÓÉ¿ÐÔÏÕÓÓÖÕµ¤ÍÏËÎÎÎÃÍÔÔÔÎÃ¾ÄÎÜÝÑÄ¾²ÄÑÖÎÐÝáÙ«¤ÀÜÜÏÓÞæß×³¢ÍäæëÛ»±ÙåÚÍÔÛàáÔÑ½«ÄÊÉ¨ÉÖàÒÉÃ×ÜÛÓÏÌÓÎÉÂº½¿ÉÎÔÎÂÎ×ÜÒÏÑÓÙÙÐÍÄÃÅÃÎÉ
