# Supplementary material for: A Novel Classification Algorithm Based on Incremental Semi-Supervised Support Vector Machine
Source: PLoS One. 2015 Aug 14;10(8):e0135709. doi: 10.1371/journal.pone.0135709 (PMC4537225; doi:10.1371/journal.pone.0135709)
Supplement: S1 Dataset — (ZIP) [file pone.0135709.s001.zip › MIT FACE/face/face00179.pgm]

P5
19 19
255
¨°ÅÑÙêðó÷óñìÜÉÇ¾ª|mwªÓéîëèÅsk}tg³ÄÉÈ³·ÅÝçãØ¸ª°Á¶²¤¯ªÙØÊÈÅåàµ¿¼Ð»¾º«Å³ÞÙ¢¼§¥t}´ËÖÅ¦ª¼ÊÔÀÌÇ­Î¶¿ÂÍÛÜ×ÓÔÚÒ¹À¿Ò×ÒÌÐÎÄÌØáêêæãÒ°ÂÈÌâßÞßÕÁÇÖáêêéãÕ¹ÈÓÌßãäâÍµÀÖàéëåßÔº×æ¼¹×ààÞÎ­¾ÒßãÞÕÓÈÃçëÐ¬ÇÎÚÙÍ¡½ÇÖÛÓØÓ¸¦Óà·ÉÕÑÓÃ¿¿ÐÓÒÔÒÕÕ¶§­ÐÍÍÏÎ½ÃÍÕÕÕ»³¶ÀÏÏ¼¶«¶ÑÖË¯¾ÑÞãÖ³ËÏÁ½¾»»àÞË³«ÓÝåÜÕ¨§ÏÓÖ°¤ÕâÖÈ¥kËÙÞØÒÌÇÈÌÈ¦«ÂÎÚÑÁ_%ÑÚÚÎÐÒÙØÏÌÁÄÆÏÊ,²Ô×ÐÑ×ÛÞÙÑÍÁ¾Ç±+ 
