# Supplementary material for: A Novel Classification Algorithm Based on Incremental Semi-Supervised Support Vector Machine
Source: PLoS One. 2015 Aug 14;10(8):e0135709. doi: 10.1371/journal.pone.0135709 (PMC4537225; doi:10.1371/journal.pone.0135709)
Supplement: S1 Dataset — (ZIP) [file pone.0135709.s001.zip › MIT FACE/face/face00180.pgm]

P5
19 19
255
cªÄ¯¿ÖééÕºÅÂ¯£j89Rl{km¢ÍÑdX65EWD+;uzh|´¦wfTUH60&@AILpwtº£rin_R;>b9YKPrn»¡llw/o>;yc^tq¶`wojNR¢¦±·¸¦o©ir¬ ¡®ÌËÉµ ¾±{_ÀºÁº¥º²¡¦É£ÁàÒ¢l§«¤®ÁÌÐÛÈ¼ÛÍy ÖÎÃÄ¼»ÇÌÃ¼~j®\®ÇÐËÂµ­Â¿¨¥j]qxd«ºº¯¤¸txaKcy}¡{p{w[kr¡zypXkkqyodyg~dHOskOFNjmqbnzz{¶¼¸¯ijwn_Ufm~|ªª¤¤rs~kTCbiw~yzYQ
