# Supplementary material for: A Novel Classification Algorithm Based on Incremental Semi-Supervised Support Vector Machine
Source: PLoS One. 2015 Aug 14;10(8):e0135709. doi: 10.1371/journal.pone.0135709 (PMC4537225; doi:10.1371/journal.pone.0135709)
Supplement: S1 Dataset — (ZIP) [file pone.0135709.s001.zip › MIT FACE/face/face00181.pgm]

P5
19 19
255
y±ÄÐÛÚßçèçã×ÓÏÉ¶£~hkMr¸£Äßà½ ·¯rneK9,<RVl¼ÁijaO(*+XwB9K{¦}z¶|gq{_><ZmC3T*tv{~ºowK6KBTZLnmys¹aupZGr©¯­u«dp±½ÊÅÅ·©jp¬¹·¹¬²¹§ £¹²»ÝÍy£±°µ¶ÈÍØÒ¸ÛÉy¼ÔÇÁ¿®}¥ÁÉÇ¾e¦k­¡ËÍÆ¹u¶Á§iSmzi®¶° n­¦yfWiv] yztbph§wugWsVTev~qfogaw\Qkzspg­²§zYcvgqWCajx¯¸³¦izs^P2SgqviRL5Cdt{©°x}[O;
