# Supplementary material for: A Novel Classification Algorithm Based on Incremental Semi-Supervised Support Vector Machine
Source: PLoS One. 2015 Aug 14;10(8):e0135709. doi: 10.1371/journal.pone.0135709 (PMC4537225; doi:10.1371/journal.pone.0135709)
Supplement: S1 Dataset — (ZIP) [file pone.0135709.s001.zip › MIT FACE/face/face00182.pgm]

P5
19 19
255
y¯ÃÐÛàÙÓÖØÖÙÕÍ¿²py´ÇÓÝÜáææåäÙÔÏÉ·£|moW}¾ ­ËâãÆ¬½²y]S92E\\lÁÆoima-,.Z~C8Eu©|~¶}dkuY<9XkA4O0sx~º pxK9GCR~VFqcvs¹b~uk]Bq¡«¨v¬e}i{°½ÇÃÆ}´¥gr®¶³µ«³¶¦¡£µ°¹ÚÊy¤´µ³·ÈÎ×Ô»ßÌv¾Ð¾¶À°¦ÂÉÉ¿¡h¯l¬¤ÍÎÇ»u·Ã® nYqyi±º³£p¯«zgQe|y_¢zzw`pm£xwiWu]Zgxypykbv]Sl{qf^£ªtRZqftXEblx®¸´¦hxs`Q4UgrtlSL
