# Supplementary material for: A Novel Classification Algorithm Based on Incremental Semi-Supervised Support Vector Machine
Source: PLoS One. 2015 Aug 14;10(8):e0135709. doi: 10.1371/journal.pone.0135709 (PMC4537225; doi:10.1371/journal.pone.0135709)
Supplement: S1 Dataset — (ZIP) [file pone.0135709.s001.zip › MIT FACE/face/face00183.pgm]

P5
19 19
255
«¿ÅÐÕ×àìîëÚÔÑÎÆ¶aK_«¶¦ÐáÓ¶kONzC:,;ZPnr¡Éaj\N+0-@G:Qs´ÌwuxvNB<>4W1dsz Ås{X"\B4UHkeeº}jznoCI¢¡l¯j¢x~¾ÆÆÅ¿{z¤°]³º¹º¶«°¿·¶©ÉÒ¹r·¿Æ§¥¿Ë¿ÉÚÃ©ÕéÆ|ÇÊ¼²ÂÂµËÑÖÎ­¯»É¶ØÔÒË¹¦ÃÎÆº¥st}w ÀÊÇ½ªºÃ|CSss~ ¤«ª§±¦zcfz§}¦vtkmz³§£ xqeG]kymajZl{ylvn}¤±²²¦clxwygck~¦½Â½«u{qZUls ¡z_U
