# Supplementary material for: A Novel Classification Algorithm Based on Incremental Semi-Supervised Support Vector Machine
Source: PLoS One. 2015 Aug 14;10(8):e0135709. doi: 10.1371/journal.pone.0135709 (PMC4537225; doi:10.1371/journal.pone.0135709)
Supplement: S1 Dataset — (ZIP) [file pone.0135709.s001.zip › MIT FACE/face/face00184.pgm]

P5
19 19
255
{¼ÎÙäæáÜßÞáÝØÎÂ®j{¬ÂÈÕÔÞëíêÖÕÍÈ¼gc]I`¥ÇÝÇ©uJGpk|C6,Upe~Äl][A51CpoCAW|É|wseNBCD4m;us¿{u?x7Jovjvo³|z~mcqu  ¹½ÂÄx«_¢°¶«¬¨·¨¶Ã¼¯ÁÍ°iªÁÊ±¦¸¬¿È½ËÙÑçÀxË¼²¿Á¨´ÌÑÒÂ§¨ÂzÎÖÒÌ¶t¢ÃË¹®uiwy°ÀÂ¹¢un¸´{~_Pzz¢¢e\¬{am}¤¢YUu`jlvsszWPmua_¡£fQ^txjWAco¼Â¼£ru[R:Tkz bUHD@gx¤´µ{VN.
