# Supplementary material for: A Novel Classification Algorithm Based on Incremental Semi-Supervised Support Vector Machine
Source: PLoS One. 2015 Aug 14;10(8):e0135709. doi: 10.1371/journal.pone.0135709 (PMC4537225; doi:10.1371/journal.pone.0135709)
Supplement: S1 Dataset — (ZIP) [file pone.0135709.s001.zip › MIT FACE/face/face00185.pgm]

P5
19 19
255
cB1j°ÅÇË½k@Kmgit}l|¯ÇÊ¯²µ°®»¦²\l·¼:.blM2ho §y}§vd©¨²¢q§r ±»¹¹§ª¹Â¾±®y¢v¯ºÅÈ»°­²´¹µºÀu£kuÃ¼¿¿À¼¶¸·½»µ«¥ya¹À¾¹»º±µ¾¼¾½s±À_¿ÁÀ¼»¯­»ÄÁÀ§¼ur»ÅÁ¼¾·«½¾½©|Hx¡Qup²¾¿»·´¨µ»«±xsrs´¸¶²±¡µ¸­£¡£¯­¯°¢µ°¤£±«°¡ ¤ ²¦³¡¢£¯¯­¥£¦ °¤«£~`[k|u]bp¬©§¤µ¯q¢³±µ ±°¨¥¦¹³©¥­°®¤¯®¨¤©¥´¦¡¡¡¨¨¯¬¨®§¢
