# Supplementary material for: A Novel Classification Algorithm Based on Incremental Semi-Supervised Support Vector Machine
Source: PLoS One. 2015 Aug 14;10(8):e0135709. doi: 10.1371/journal.pone.0135709 (PMC4537225; doi:10.1371/journal.pone.0135709)
Supplement: S1 Dataset — (ZIP) [file pone.0135709.s001.zip › MIT FACE/face/face00186.pgm]

P5
19 19
255
®³¡®ÃÎÍÏÌ°^luN<S¿ÇÊ¸mYzq}ppx§¤¨ÁÇ¦° K;¦²~1pfzyxgv¤r¨©©¨®»Æ¶¬ ¤r®ÀÅ¿­ª©¤«³¹¹¹²ym¯ÀÁÀ¹»´©¶¸¸¼»z§¢qn©¿¿»¾½°¯±·¾¼¿{­»^§¿Á¼¼°ª§¯¿ÃÁ¸£»wÃÄ½½·¤°½¾¯«{^hJ~¹¿½¶µ¥©¶¸­¤~}¸´³±ª¤£»­©¢¤¡ ¯§±­¤¤¶¦ ¥²®¯¤ ²­£² ª¯ª¢±¨¡tg¤²¤©ª§¥¹°£³¸¶¬±©¦£¡£®°¢¢¢¤¥«ª«­¢¢¥d­§¨­­«´¹·§¬¤¨
