# Supplementary material for: A Novel Classification Algorithm Based on Incremental Semi-Supervised Support Vector Machine
Source: PLoS One. 2015 Aug 14;10(8):e0135709. doi: 10.1371/journal.pone.0135709 (PMC4537225; doi:10.1371/journal.pone.0135709)
Supplement: S1 Dataset — (ZIP) [file pone.0135709.s001.zip › MIT FACE/face/face00187.pgm]

P5
19 19
255
~N=?¿ÌÐÐ¸Y,?UUwu¨ª¥½ÏÊª³µÄÊ·§\7©É¼w,LtkdB±·£~ ´Kª¯±º³­¹x±¼¹·¸´¬³ÁËÏÇ»¸y»ÉËÆ¶¶¼¶¾ÈÌÄ¿¯qÁÇÑÈ¼¿ÁÄÈÆÅÇµ¢µiºÇÅËÇÅºÄÇÅÆ½«u¤¼³tx¶ÃÅÂÅÄ³¸½Ä¿Â£¡¾¾p½ÃÂ¿¾´°±»ÃÃÇT¬£W´É¿ºº³·¬»½Ã¹oo|ªÀÁ¸³­»±³»»®£±«·¸¯®À¯²Â©¬¯²§©³´¼²³¯¢ª·¶º­¦¬²²´¯©©¥¡®¢¤¦¥ ²¨®©¦on{pm|¦¨¨«¬¦¨«¸¼¼° ª«¢ ¦«±¯¢¢ £ª¬¬©¥
