# Supplementary material for: A Novel Classification Algorithm Based on Incremental Semi-Supervised Support Vector Machine
Source: PLoS One. 2015 Aug 14;10(8):e0135709. doi: 10.1371/journal.pone.0135709 (PMC4537225; doi:10.1371/journal.pone.0135709)
Supplement: S1 Dataset — (ZIP) [file pone.0135709.s001.zip › MIT FACE/face/face00188.pgm]

P5
19 19
255
|^X`f¯ÅÏÌ±xhyvy¼°²ÏÆ¡¤­w§¢jN6§¾¯ 7cpv ±¸z¢¦¹¥¨¤¡¸ÁÅÈ¿³¼{·ÁÈÄ»³µ²¼ÉÐÆ¿®v¿ÌÒÉ·»¿¾ÄÇÉÇ¼³i¾ÇËÉÂÃ¿ÅÉÉÅÃ®{¤¶¥m·ÅÆÇÊÇ·ÀÁÃÂ¼«y¥ÀÀl»ÂÄ¿¿»²²¼ÄÁÈ¸´s}¹ÈÀ½¼²±®»ÁÅÀ?i}°ÅÀ¸·¯»­¸¹¿³¶½»°«¾±±Â´¦¦±¬°±±²À°³º ¤²µ·§ ¥±´µ³±¤¡ª±´³µ­«£¦³®³¬¦£©­£ªª¢r{­¦««§«¢©«¬­ª«¨¦¢ ¡¥ªª§¡§­®©©¢¢¤¬®°­«£
