# Supplementary material for: A Novel Classification Algorithm Based on Incremental Semi-Supervised Support Vector Machine
Source: PLoS One. 2015 Aug 14;10(8):e0135709. doi: 10.1371/journal.pone.0135709 (PMC4537225; doi:10.1371/journal.pone.0135709)
Supplement: S1 Dataset — (ZIP) [file pone.0135709.s001.zip › MIT FACE/face/face00189.pgm]

P5
19 19
255
¡u_ÂÒÑÒº©ZQlxqmxw¢ÀÏÊ§ ¨Zr ¨Ì½¤UOc8¥¸ |±m[~¥©µ°º¬¸x¨´¼±¸³¦µ¬·ÄÎËÁ¤¶~©ÅÌÉºµµ°½¹ÃËÈÂ°q£ÄÌÌÀÁ¼¥ÂÇÉÅÅ½µeÂÄÉÈÇ»¥¹ÂÂÅ¾º{¿ºq¾ÄÁÁ½¶§³³ÁÂÄ³¸°pÇÄ¾½³¨°±°¿ÃÄ¨Lt}}¿Äº¶¯¦³¹°¶¾µ©¡£º¼²­°­¾®¹¼¨©¯¯¤«³²´¢½¯º¡§µ¶º«¡¦²±´°®¥§£ª ¤©³¬©©§§otuq¯©¦ª®®§§³µ´¦ ¤®§¢f¡­®«¦¢¢¢¬®®­¤O®¤ª²²³´»¹¨§¥
