# Supplementary material for: A Novel Classification Algorithm Based on Incremental Semi-Supervised Support Vector Machine
Source: PLoS One. 2015 Aug 14;10(8):e0135709. doi: 10.1371/journal.pone.0135709 (PMC4537225; doi:10.1371/journal.pone.0135709)
Supplement: S1 Dataset — (ZIP) [file pone.0135709.s001.zip › MIT FACE/face/face00190.pgm]

P5
19 19
255
£«ÃÉËÎÓÔÕÕÒËÆÀÂ³ gP¾ÐÑÑ¶£PKaq{~ru ¾ÏÉ¦¯§¨Lj§Ë»¡KB~b:¥·{²r`¦­·µ¼®¸y¨µ¿µº´§µ®·ÃÎËÁ¤´}©ÄÍÉ»¶¶¯¾»ÄÊÈÂ±o¢ÅÊÌÁÂ½¤ÁÇÉÆÅ¼µeÁÄÈÉÈ»¦¸ÁÂÅ¾»z À»s¾ÄÁÁ¼µ§³³ÂÂÄ²·¯nÇÄ½½³§±±°¾ÂÃ¨Pp}¾Äº¶¯¦³¹°¶¾´§ ¤ ¹»²­°«¾®º¹¦ª°°¡ª³³³¡¼¯¹ ¨¶¶º¬£¥²±´°­¦¦§¤« ²«©©§§kxxr¯¨¦ª®®©¦±²±¥¡¦®§¢e ¬®«§¢¢£­¯¯­¤
