# Supplementary material for: A Novel Classification Algorithm Based on Incremental Semi-Supervised Support Vector Machine
Source: PLoS One. 2015 Aug 14;10(8):e0135709. doi: 10.1371/journal.pone.0135709 (PMC4537225; doi:10.1371/journal.pone.0135709)
Supplement: S1 Dataset — (ZIP) [file pone.0135709.s001.zip › MIT FACE/face/face00191.pgm]

P5
19 19
255
´ÑÛÊÃËÕãßÙÓÑÎ¨tbÃÉ²¡¯ÓÎ¾·Ìß½·²³¿ÃÂ¸¹¸­´¥À½¾¥{p_p±®ÂÂ¶Æ«©Hdb}¤«¥¼»·}ËÅ°º»¨¦§½¾½ÂÉÉË·ÍÑ´ÉÊÇ¼½¼ÅÈÌÏÏÒÓª³ÌÏª§ÉÎÎÎÎÉÁÑÐÎÎÕÄ¬½ÆÉ´ ÄÐÎÏÑËÅÃÇÎÈÓÄµ´½Â² ¹ÅÂ½³­ÔÙÜÞàâÊ§»ÊÑ·Âãâàà×ÕÛáâáß¿½¾ÓÝ¼±¶ÝåâÝÙÐÖÝàßÛ¹ª¨°³¡¯×ÞÞÛÕÎÑÑÚÖÍÆ¹Ä½»»­»ÊÕØ×ÔÓÌÌÍËÃÂÉÎËÏÊ¼¸ÀÈÉÐÕÔÏÈÇÅÃÃÅÅÈÉÇ½´·ÀÄÆÐÐÔÎÈ¸¡§««ª¢½ÏÏÏÌÓÙÒÌÎËÇÅÉÇÄ¿¿ÈÍÓØÐÇÐÕÌ¸ÏÑÑÊ¾ÀÊÎÌÊÈÎ×ÍÁÆÍÆÉÐÔÓÐÍÈËÍÎÍÇÆÍÅ
