# Supplementary material for: A Novel Classification Algorithm Based on Incremental Semi-Supervised Support Vector Machine
Source: PLoS One. 2015 Aug 14;10(8):e0135709. doi: 10.1371/journal.pone.0135709 (PMC4537225; doi:10.1371/journal.pone.0135709)
Supplement: S1 Dataset — (ZIP) [file pone.0135709.s001.zip › MIT FACE/face/face00192.pgm]

P5
19 19
255
Ã¿ÃÑÛáãèæãåææâÛÊ²­®»¤ºÕØÇÑ×äàÚÕÓ·w`¤ÉÇ£¨ÓÌ¹¿ÛÈ¶²r¬­²¶µ¼¨§´Á³£w¡x^°ÂË±¡ºµjg{¬±®µ¹ÂÀ¾{È¿ÅÁÅ¹¯³³¶ÃÃÇËÐÏ½¤ÍÌ½ÍÎÈÉÂ½Ç¿ÐÏÎÑÒ®»ÇÈ¨°ÐÏÏÐË»ÑÁÄÊÌÍÏ·³¿Âª¤¿ÃÂº°¹ÍÓÙÜÞàÙ¬¹ÊÎ­ ÝáßßÔÈÈÓÛáâàÏ¸¶ÎÓ±¯ÎâãÝÖÅÄÍÔÜàÜÍ¨´«¦ ÊÚÝÚÕÇÈÏÏÐÔÍÆÄÈÉË¾µ¿ÎÒÓÓÈÍÕÍÉÉÆÄÊÍËÍÉ¾¸ÂÄÊÒÊÉÑÓÊÂ¬ §ª¬­ ¯ËËÏÇÂÌÓ×ÐÍÉÃÂÇÆ¾µÀÌÒÖÏÅ´ÇÐÔÇÀÐÑË¿ÂÌÎÊÉÌÖË¸¾ÆÊÄÌÑÔÏÌÈÉÌÎÉÅÊÀ«h¨¿½¿ÈÎÏÉÌÊÅËÍÃ»¸­~
