# Supplementary material for: A Novel Classification Algorithm Based on Incremental Semi-Supervised Support Vector Machine
Source: PLoS One. 2015 Aug 14;10(8):e0135709. doi: 10.1371/journal.pone.0135709 (PMC4537225; doi:10.1371/journal.pone.0135709)
Supplement: S1 Dataset — (ZIP) [file pone.0135709.s001.zip › MIT FACE/face/face00193.pgm]

P5
19 19
255
ÄÄÇÐØÝßàÝÝßàâàØÍÁ¹´Â½½ÎÚàãèçååæåá×Ä¥«·ÁØÒ³½ÈàÛÐÍÑ´{jv ÇÉ£¦¥ÑÇ·ÀØÌµ¯w£¯¾µ¿©_nn³ÁÍµº¹}¬©··¹ÂÆÆÀÊÅÆÅÈ¼µ··ºÃÆÊÎÐÑºªÌÌ»ÍÎËÌÅ¾Ê½ÐÏÎÑÑ¬¼ÆÇªªÍÎÏÐÈ¹ÑÉÅËÌÌÒ¹°½À¨¨ÉÄÀ·´ÂËÓÚÞáãØ®»ÏÕ°¢ÚåãàÖÆÇÓÚááßÎµ®ÅÈ¬¯ÌàáÜÖÆÄÍÒØÞÙÌ®º®©¤¤É×ÛÙÔÈÉÐÎÏÑÊÄÆËÍÐÁ¸½ËÎÑÔÈÌÔÏÈÇÆÄÈÉËËÈ½¶ÀÄÇÑÊÈÐÓÍÅ® ¥ª«¬²ÍÎÏÆ¿ËÓØÐËÍÊÅÇÆÃÀÆÌÑØÎÃ®ÅÎÓÆÄÑÒÍÄÅÍÎËÉÊÔÉµ~¼ÅÇÄËÐÔÎËÇÆÌÏÉÃÇ½¨
