# Supplementary material for: A Novel Classification Algorithm Based on Incremental Semi-Supervised Support Vector Machine
Source: PLoS One. 2015 Aug 14;10(8):e0135709. doi: 10.1371/journal.pone.0135709 (PMC4537225; doi:10.1371/journal.pone.0135709)
Supplement: S1 Dataset — (ZIP) [file pone.0135709.s001.zip › MIT FACE/face/face00194.pgm]

P5
19 19
255
®¹ÏÛÛáåèèçäåáÛÊ·¥¹o¢ÃÒÈ³¿¾ÅÈ·«²°vjp¡ÂÉÄ¶¾´ËÕ¿¢ÐãÄ§|±ÆÄÀº·¦{Æ½·¤Ù©®´yPz®´¬°ºÆÇÉ×Â¸½¶°µ´ÀÀÄÈÌÐÉÀÔ¹ ÈÏÑËÉÅÄÆÌÍÌÌÐ°­ÂÍ¿¬ÍÓÔÒÒÏÅµ´½½Ã¿­¬½Ç¾°ºØÖÔÖÏ®ÐÖØÚàÜ¯²ÆÈ¸¢ÈäàØÑÏÏÒÜáäåÕ´¹×Ý¾µ¶ÜãæãÝÏÏ×ßáßË©£¶¸§³·ÚßáßÛÔÏÐÖÙÑÈ¸À¼»¾¯ÄÒÛÝÝÚÓÒËÊËÄ¿ÆÎÐÑÍÁ¿ÈÐÒ×ÚÒÓÍÆÃ½¼¿ÆÍÎËÆÁÄÇÈÍ×ÕÐÒÐÆ¬¤­­¯§£¹ÏÑÕÓËÕÖÊÊÊÆÅËÍÉÁÇÍÒÕÙÕÐÅÏÑÀÉÐÓÏÆÊÓÕÓÑÏÕÛÓË¾ÄÆÂÌÓÔÑÏÎÐÓÔÓÎÑÕÎÄ
