# Supplementary material for: A Novel Classification Algorithm Based on Incremental Semi-Supervised Support Vector Machine
Source: PLoS One. 2015 Aug 14;10(8):e0135709. doi: 10.1371/journal.pone.0135709 (PMC4537225; doi:10.1371/journal.pone.0135709)
Supplement: S1 Dataset — (ZIP) [file pone.0135709.s001.zip › MIT FACE/face/face00195.pgm]

P5
19 19
255
²ºÀÊÓØÝÞÝÞÛÜÜÚÑÉÂÄÃ´¸´ÊÙÞâèççååçâÕÊ½¼À¯z§ÁÖËÉÎÏÖØÍÃ´|¸n³°¹»¹ÉÖ»¤®àÂÅÆÂ¡¾®¨¤¤}y«¾½Ø¸©­U{¯¡¶·±¶ÀÈË¤×¡¬¾¿¿¶¹µ¾ÁÅÉËÏÎ£¾Ñµ¬ÎÕÑÎÉ¼³Ì¼ÃÊÊÎ±¯¾Ë½°ÑÔÒÔÒ¸ËËËÆÃÇÐÅ¨»Ãµ¬ÏÞÔÐÉ¿ÓÂÑÜáää¼´ÓÙ»ªÎãåãÜÏÉÀÐÙàâÛ³§¹¾¯¶ÈÝâàÜÒ¿ÂÎÐØØÌ¿¹½º»¯Ê×ÝÝÚÑÀÉÓËÈÊÁÄÌÐÐÌÂÂÍÎÔÚÒ¿ÈÓÍÇ¾²´¹ÃÅÁ½¹¾ÉËÖÓÀÂÍÔÔË·±¸À¿²¨©¼ÏÔÕÐ»¶ÈÒÑ»ÌÏÌÄÉÏÐÑÑÔÛÔÍ´¿ÉÇÅÏÔÓÏÏÓÕÔÐÏ×ÑÃ¦M°½¼ÀÍÐÈÌËÊÒÕÍËÍÆ»
