# Supplementary material for: A Novel Classification Algorithm Based on Incremental Semi-Supervised Support Vector Machine
Source: PLoS One. 2015 Aug 14;10(8):e0135709. doi: 10.1371/journal.pone.0135709 (PMC4537225; doi:10.1371/journal.pone.0135709)
Supplement: S1 Dataset — (ZIP) [file pone.0135709.s001.zip › MIT FACE/face/face00196.pgm]

P5
19 19
255
cHTFV}¯ÐÖÙÞÝÏ³gM;5FG[^PIp°Ò×ÈqHR^sf8@IXIJ=5ÑÒ­eMDIJC6J]^b>GsQ#xA&^]EIbav}_Yn:fNX£µ®·*Á¸4q²¥¹¬q®¶ÃÍÌÇPcÄ¼YD¿ÅÐÆ³ ·ÊÏÔÑ¬5¤»³0ÀÖÕÒÉÄB®º°<¤À½?¤ÉÉÀ¬¥©ªµµ¸¾£ ÃÂ»¡­½ÎÔÙÜÀ¥·××°»ÚØÙÒÄ¤¸ÉÖÚ×¼©ÃÃ£°Ô×ÏÎ¿²ÇÓÖÎÆ µÅËÎÅÀ¯ÂÍÈÆ½hIQ_º¼¶ÅÁ·{§½¼i608B<8i¶¸¢p±H><'2+1#-)KJ|´T¬wVdbXUf{V^XiZ¬Jtp  §²¸¼²   X¡TLfY££X|
