# Supplementary material for: A Novel Classification Algorithm Based on Incremental Semi-Supervised Support Vector Machine
Source: PLoS One. 2015 Aug 14;10(8):e0135709. doi: 10.1371/journal.pone.0135709 (PMC4537225; doi:10.1371/journal.pone.0135709)
Supplement: S1 Dataset — (ZIP) [file pone.0135709.s001.zip › MIT FACE/face/face00197.pgm]

P5
19 19
255
¨¯ÉÜâçëëæåãáÑ²mwHTEV·ÒÓÜß×ÁoO<7JY@V`SGu½ÕÓ¬xVSbrf.0@QaNM>+¦ÕÍmECHNG3%9kR]-R~P Y<fo16VcOYx¥r)E6-§syrakb ­½º»ErÍ¶®Â¹}`¨ÃÊÐÏ¹.¥Â<ÎÒÍÄ²PÇÏÓ»PªÃ¥}DÊÛØÏÆpuy¦«Æ²hopmol¦¹ÍÔØÚº¡½ÛÅ¡ÙÙÛÓÄ°³ÈÕÚÙ¹§®Ï¼ ÔÙÒÏ¾­ÆÒ×Ï¼ tz ÆËÐÆ½y¨ÀÌÊÆ·^YtK£¾·ÅÂ¶wº½\70G;5F®¹¡f¯G?8/+5-+#EEi³V{¦`tnigymjtaw«m]Qh¦±»½¾®¥¤voUkFt`Skpk[mvrpirV
