# Supplementary material for: A Novel Classification Algorithm Based on Incremental Semi-Supervised Support Vector Machine
Source: PLoS One. 2015 Aug 14;10(8):e0135709. doi: 10.1371/journal.pone.0135709 (PMC4537225; doi:10.1371/journal.pone.0135709)
Supplement: S1 Dataset — (ZIP) [file pone.0135709.s001.zip › MIT FACE/face/face00198.pgm]

P5
19 19
255
IML?Ty¹ÌÎØÝ×ÃfP?M9DWVHJ{¾ÓÓ¶YCLNeD1LsoK7/(­ÓÎGEJEE>,`aQI)m>*cP HfJ;QgV|}¢f+#aPc ¡±ºµµ>nÉ¤¥¢µ½«{¸ÁÎÓÏ¸¡Æ§5ÇÐÒÈ»£ÈÑÔÖÉVs®Â¦sB×ÜÙÓÊÁSw ¥I}¬°Æ´tI ¸¹«¾ÍÌÌÑÕ¯¡³Ì»Å´¢¢ª«¹Ë×ÚÙÍ¬µÄáÍ«¶ÇÓÓÓÅ«ÈÒ×ÎÈ§Å¶®¸·ÊÅÂ£½ÈÎÎÈ±qd¹Á³»¾µ¸¾µmEN}^I7w«¹¦²­cLU561F72;/NFb¶¬FLI?43TW-DIkZ|¯c} svy¡`EQ¦«·ÅÉÇ¶¨ PwPgnLkg}wrx_{]
