# Supplementary material for: A Novel Classification Algorithm Based on Incremental Semi-Supervised Support Vector Machine
Source: PLoS One. 2015 Aug 14;10(8):e0135709. doi: 10.1371/journal.pone.0135709 (PMC4537225; doi:10.1371/journal.pone.0135709)
Supplement: S1 Dataset — (ZIP) [file pone.0135709.s001.zip › MIT FACE/face/face00199.pgm]

P5
19 19
255
y¢ÆÛßâåäâÞÝË¤|kg;MB;M±ÄÖÚÉb?:?6;?;O^TEMk´ÑÎgXXWaP+&OdiADd%_°£?AA<NcF)M{VUwz=II]_]¢³©¯gT±"´·¯prc¢¸ÅÏÐÅ/È¢®ÃÑÉ»¥X°ËÐÕÐQ¬Á ]xÚ×ÖËÃtcª¢f\ª®Å±Vt¹Ãº¨F¬ÇÌÉÍÔº¤°Ìº¨¼§¡¥±ÃÑÚÙÑ±µÁßÊ«ÃËÓÒÊ°·ËÕÏË­Â¦¾µ½ÈÂª¯ÂÉÉÇ¸xlY¶¹®¼µ }©»±d?B[HA4gos¶°p¡²qFA:-1B0$:7KH¦ S©lqVGDisPY}U²Nhy¦§¦²¹»¤¡e\^T~Y`¡ª¦ª¢`uXnajTTjQfC>LIWn~j~eq
