# Supplementary material for: A Novel Classification Algorithm Based on Incremental Semi-Supervised Support Vector Machine
Source: PLoS One. 2015 Aug 14;10(8):e0135709. doi: 10.1371/journal.pone.0135709 (PMC4537225; doi:10.1371/journal.pone.0135709)
Supplement: S2 Dataset — (ZIP) [file pone.0135709.s002.zip]

Archive with 234 entries (233 files):
- bmp2_c21/
- bmp2_c21/1
- bmp2_c21/100
- bmp2_c21/101
- bmp2_c21/103
- bmp2_c21/105
- bmp2_c21/106
- bmp2_c21/108
- bmp2_c21/109
- bmp2_c21/110
- bmp2_c21/111
- bmp2_c21/114
- bmp2_c21/115
- bmp2_c21/116
- bmp2_c21/118
- bmp2_c21/119
- bmp2_c21/12
- bmp2_c21/120
- bmp2_c21/121
- bmp2_c21/123
- bmp2_c21/124
- bmp2_c21/125
- bmp2_c21/128
- bmp2_c21/129
- bmp2_c21/13
- bmp2_c21/133
- bmp2_c21/134
- bmp2_c21/135
- bmp2_c21/138
- bmp2_c21/139
- bmp2_c21/140
- bmp2_c21/143
- bmp2_c21/145
- bmp2_c21/146
- bmp2_c21/15
- bmp2_c21/150
- bmp2_c21/151
- bmp2_c21/153
- bmp2_c21/154
- bmp2_c21/156
- bmp2_c21/158
- bmp2_c21/159
- bmp2_c21/16
- bmp2_c21/160
- bmp2_c21/161
- bmp2_c21/163
- bmp2_c21/164
- bmp2_c21/165
- bmp2_c21/169
- bmp2_c21/17
- bmp2_c21/170
- bmp2_c21/171
- bmp2_c21/173
- bmp2_c21/174
- bmp2_c21/175
- bmp2_c21/176
- bmp2_c21/178
- bmp2_c21/179
- bmp2_c21/18
- bmp2_c21/180
- bmp2_c21/181
- bmp2_c21/183
- bmp2_c21/184
- bmp2_c21/185
- bmp2_c21/186
- bmp2_c21/188
- bmp2_c21/189
- bmp2_c21/19
- bmp2_c21/190
- bmp2_c21/193
- bmp2_c21/194
- bmp2_c21/195
- bmp2_c21/196
- bmp2_c21/198
- bmp2_c21/199
- bmp2_c21/2
- bmp2_c21/20
- bmp2_c21/200
- bmp2_c21/201
- bmp2_c21/203
- bmp2_c21/204
- bmp2_c21/205
- bmp2_c21/206
- bmp2_c21/208
- bmp2_c21/209
- bmp2_c21/21
- bmp2_c21/210
- bmp2_c21/215
- bmp2_c21/219
- bmp2_c21/22
- bmp2_c21/220
- bmp2_c21/221
- bmp2_c21/223
- bmp2_c21/224
- bmp2_c21/230
- bmp2_c21/231
- bmp2_c21/236
- bmp2_c21/237
- bmp2_c21/239
- bmp2_c21/24
- bmp2_c21/242
- bmp2_c21/244
- bmp2_c21/247
- bmp2_c21/249
- bmp2_c21/25
- bmp2_c21/251
- bmp2_c21/252
- bmp2_c21/254
- bmp2_c21/256
- bmp2_c21/257
- bmp2_c21/259
- bmp2_c21/26
- bmp2_c21/261
- bmp2_c21/262
- bmp2_c21/264
- bmp2_c21/266
- bmp2_c21/267
- bmp2_c21/269
- bmp2_c21/27
- bmp2_c21/270
- bmp2_c21/271
- bmp2_c21/274
- bmp2_c21/275
- bmp2_c21/276
- bmp2_c21/277
- bmp2_c21/279
- bmp2_c21/280
- bmp2_c21/281
- bmp2_c21/282
- bmp2_c21/284
- bmp2_c21/285
- bmp2_c21/286
- bmp2_c21/287
- bmp2_c21/289
- bmp2_c21/29
- bmp2_c21/290
- bmp2_c21/291
- bmp2_c21/292
- bmp2_c21/294
- bmp2_c21/295
- bmp2_c21/296
- bmp2_c21/297
- bmp2_c21/299
- bmp2_c21/30
- bmp2_c21/300
- bmp2_c21/301
- bmp2_c21/302
- bmp2_c21/304
- bmp2_c21/306
- bmp2_c21/307
- bmp2_c21/309
- bmp2_c21/31
- bmp2_c21/310
- bmp2_c21/311
- bmp2_c21/312
- bmp2_c21/315
- bmp2_c21/316
- bmp2_c21/317
- bmp2_c21/319
- bmp2_c21/320
- bmp2_c21/321
- bmp2_c21/322
- bmp2_c21/325
- bmp2_c21/326
- bmp2_c21/327
- bmp2_c21/330
- bmp2_c21/331
- bmp2_c21/336
- bmp2_c21/337
- bmp2_c21/339
- bmp2_c21/34
- bmp2_c21/340
- bmp2_c21/341
- bmp2_c21/342
- bmp2_c21/344
- bmp2_c21/345
- bmp2_c21/346
- bmp2_c21/347
- bmp2_c21/350
- bmp2_c21/351
- bmp2_c21/352
- bmp2_c21/355
- bmp2_c21/356
- bmp2_c21/357
- bmp2_c21/359
- bmp2_c21/360
- bmp2_c21/39
- bmp2_c21/4
- bmp2_c21/40
- bmp2_c21/41
- bmp2_c21/42
- bmp2_c21/44
- bmp2_c21/45
- bmp2_c21/46
- bmp2_c21/47
- bmp2_c21/5
- bmp2_c21/50
- bmp2_c21/51
- bmp2_c21/52
- bmp2_c21/53
- bmp2_c21/54
- bmp2_c21/55
- bmp2_c21/56
- bmp2_c21/57
- bmp2_c21/59
- bmp2_c21/60
- bmp2_c21/61
- bmp2_c21/62
- bmp2_c21/63
- bmp2_c21/64
- bmp2_c21/65
- bmp2_c21/66
- bmp2_c21/69
- bmp2_c21/7
- bmp2_c21/70
- bmp2_c21/71
- bmp2_c21/72
- bmp2_c21/73
- bmp2_c21/74
- bmp2_c21/75
- bmp2_c21/76
- bmp2_c21/77
- bmp2_c21/78
- bmp2_c21/81
- bmp2_c21/82
- bmp2_c21/85
- bmp2_c21/86
- bmp2_c21/89
- bmp2_c21/9
- bmp2_c21/90
- bmp2_c21/91
- bmp2_c21/94
- bmp2_c21/95
- bmp2_c21/96
