# Supplementary material for: A Novel Classification Algorithm Based on Incremental Semi-Supervised Support Vector Machine
Source: PLoS One. 2015 Aug 14;10(8):e0135709. doi: 10.1371/journal.pone.0135709 (PMC4537225; doi:10.1371/journal.pone.0135709)
Supplement: S3 Dataset — (ZIP) [file pone.0135709.s003.zip]

Archive with 234 entries (233 files):
- bmp2_9563/
- bmp2_9563/101
- bmp2_9563/102
- bmp2_9563/106
- bmp2_9563/107
- bmp2_9563/108
- bmp2_9563/111
- bmp2_9563/112
- bmp2_9563/113
- bmp2_9563/116
- bmp2_9563/118
- bmp2_9563/119
- bmp2_9563/12
- bmp2_9563/123
- bmp2_9563/124
- bmp2_9563/126
- bmp2_9563/127
- bmp2_9563/129
- bmp2_9563/13
- bmp2_9563/131
- bmp2_9563/132
- bmp2_9563/133
- bmp2_9563/134
- bmp2_9563/136
- bmp2_9563/137
- bmp2_9563/138
- bmp2_9563/14
- bmp2_9563/142
- bmp2_9563/143
- bmp2_9563/144
- bmp2_9563/146
- bmp2_9563/147
- bmp2_9563/148
- bmp2_9563/149
- bmp2_9563/15
- bmp2_9563/151
- bmp2_9563/152
- bmp2_9563/153
- bmp2_9563/154
- bmp2_9563/156
- bmp2_9563/157
- bmp2_9563/158
- bmp2_9563/159
- bmp2_9563/161
- bmp2_9563/162
- bmp2_9563/163
- bmp2_9563/166
- bmp2_9563/167
- bmp2_9563/168
- bmp2_9563/169
- bmp2_9563/17
- bmp2_9563/171
- bmp2_9563/172
- bmp2_9563/173
- bmp2_9563/174
- bmp2_9563/176
- bmp2_9563/177
- bmp2_9563/178
- bmp2_9563/179
- bmp2_9563/18
- bmp2_9563/181
- bmp2_9563/182
- bmp2_9563/183
- bmp2_9563/188
- bmp2_9563/19
- bmp2_9563/192
- bmp2_9563/193
- bmp2_9563/194
- bmp2_9563/196
- bmp2_9563/197
- bmp2_9563/2
- bmp2_9563/20
- bmp2_9563/203
- bmp2_9563/204
- bmp2_9563/209
- bmp2_9563/210
- bmp2_9563/212
- bmp2_9563/215
- bmp2_9563/217
- bmp2_9563/220
- bmp2_9563/222
- bmp2_9563/224
- bmp2_9563/225
- bmp2_9563/227
- bmp2_9563/229
- bmp2_9563/23
- bmp2_9563/230
- bmp2_9563/232
- bmp2_9563/234
- bmp2_9563/235
- bmp2_9563/237
- bmp2_9563/239
- bmp2_9563/24
- bmp2_9563/240
- bmp2_9563/242
- bmp2_9563/243
- bmp2_9563/244
- bmp2_9563/247
- bmp2_9563/248
- bmp2_9563/249
- bmp2_9563/25
- bmp2_9563/250
- bmp2_9563/252
- bmp2_9563/253
- bmp2_9563/254
- bmp2_9563/255
- bmp2_9563/257
- bmp2_9563/258
- bmp2_9563/259
- bmp2_9563/26
- bmp2_9563/260
- bmp2_9563/262
- bmp2_9563/263
- bmp2_9563/264
- bmp2_9563/265
- bmp2_9563/267
- bmp2_9563/268
- bmp2_9563/269
- bmp2_9563/27
- bmp2_9563/270
- bmp2_9563/272
- bmp2_9563/273
- bmp2_9563/274
- bmp2_9563/275
- bmp2_9563/277
- bmp2_9563/279
- bmp2_9563/28
- bmp2_9563/280
- bmp2_9563/282
- bmp2_9563/283
- bmp2_9563/284
- bmp2_9563/285
- bmp2_9563/288
- bmp2_9563/289
- bmp2_9563/29
- bmp2_9563/290
- bmp2_9563/292
- bmp2_9563/293
- bmp2_9563/294
- bmp2_9563/295
- bmp2_9563/298
- bmp2_9563/299
- bmp2_9563/3
- bmp2_9563/30
- bmp2_9563/300
- bmp2_9563/303
- bmp2_9563/304
- bmp2_9563/309
- bmp2_9563/310
- bmp2_9563/312
- bmp2_9563/313
- bmp2_9563/314
- bmp2_9563/315
- bmp2_9563/317
- bmp2_9563/318
- bmp2_9563/319
- bmp2_9563/32
- bmp2_9563/320
- bmp2_9563/323
- bmp2_9563/324
- bmp2_9563/325
- bmp2_9563/328
- bmp2_9563/329
- bmp2_9563/33
- bmp2_9563/330
- bmp2_9563/332
- bmp2_9563/333
- bmp2_9563/334
- bmp2_9563/335
- bmp2_9563/337
- bmp2_9563/338
- bmp2_9563/34
- bmp2_9563/340
- bmp2_9563/342
- bmp2_9563/345
- bmp2_9563/346
- bmp2_9563/348
- bmp2_9563/349
- bmp2_9563/35
- bmp2_9563/350
- bmp2_9563/351
- bmp2_9563/352
- bmp2_9563/353
- bmp2_9563/354
- bmp2_9563/355
- bmp2_9563/357
- bmp2_9563/358
- bmp2_9563/359
- bmp2_9563/36
- bmp2_9563/360
- bmp2_9563/37
- bmp2_9563/38
- bmp2_9563/39
- bmp2_9563/4
- bmp2_9563/42
- bmp2_9563/43
- bmp2_9563/44
- bmp2_9563/45
- bmp2_9563/46
- bmp2_9563/47
- bmp2_9563/48
- bmp2_9563/49
- bmp2_9563/50
- bmp2_9563/51
- bmp2_9563/54
- bmp2_9563/55
- bmp2_9563/58
- bmp2_9563/59
- bmp2_9563/62
- bmp2_9563/63
- bmp2_9563/64
- bmp2_9563/67
- bmp2_9563/68
- bmp2_9563/69
- bmp2_9563/7
- bmp2_9563/73
- bmp2_9563/74
- bmp2_9563/76
- bmp2_9563/78
- bmp2_9563/79
- bmp2_9563/81
- bmp2_9563/82
- bmp2_9563/83
- bmp2_9563/84
- bmp2_9563/87
- bmp2_9563/88
- bmp2_9563/89
- bmp2_9563/91
- bmp2_9563/92
- bmp2_9563/93
- bmp2_9563/94
- bmp2_9563/96
- bmp2_9563/97
- bmp2_9563/98
