# Supplementary material for: A Novel Classification Algorithm Based on Incremental Semi-Supervised Support Vector Machine
Source: PLoS One. 2015 Aug 14;10(8):e0135709. doi: 10.1371/journal.pone.0135709 (PMC4537225; doi:10.1371/journal.pone.0135709)
Supplement: S4 Dataset — (ZIP) [file pone.0135709.s004.zip]

Archive with 233 entries (232 files):
- bmp2_9566/
- bmp2_9566/101
- bmp2_9566/102
- bmp2_9566/103
- bmp2_9566/104
- bmp2_9566/106
- bmp2_9566/107
- bmp2_9566/108
- bmp2_9566/112
- bmp2_9566/113
- bmp2_9566/114
- bmp2_9566/116
- bmp2_9566/117
- bmp2_9566/118
- bmp2_9566/119
- bmp2_9566/12
- bmp2_9566/121
- bmp2_9566/122
- bmp2_9566/123
- bmp2_9566/124
- bmp2_9566/126
- bmp2_9566/127
- bmp2_9566/128
- bmp2_9566/129
- bmp2_9566/13
- bmp2_9566/131
- bmp2_9566/132
- bmp2_9566/133
- bmp2_9566/136
- bmp2_9566/137
- bmp2_9566/138
- bmp2_9566/139
- bmp2_9566/14
- bmp2_9566/141
- bmp2_9566/142
- bmp2_9566/143
- bmp2_9566/144
- bmp2_9566/146
- bmp2_9566/147
- bmp2_9566/148
- bmp2_9566/149
- bmp2_9566/15
- bmp2_9566/151
- bmp2_9566/152
- bmp2_9566/153
- bmp2_9566/158
- bmp2_9566/16
- bmp2_9566/162
- bmp2_9566/163
- bmp2_9566/164
- bmp2_9566/166
- bmp2_9566/167
- bmp2_9566/17
- bmp2_9566/173
- bmp2_9566/174
- bmp2_9566/179
- bmp2_9566/18
- bmp2_9566/180
- bmp2_9566/182
- bmp2_9566/185
- bmp2_9566/187
- bmp2_9566/19
- bmp2_9566/190
- bmp2_9566/192
- bmp2_9566/194
- bmp2_9566/195
- bmp2_9566/197
- bmp2_9566/199
- bmp2_9566/2
- bmp2_9566/20
- bmp2_9566/200
- bmp2_9566/202
- bmp2_9566/204
- bmp2_9566/205
- bmp2_9566/207
- bmp2_9566/209
- bmp2_9566/21
- bmp2_9566/210
- bmp2_9566/212
- bmp2_9566/213
- bmp2_9566/214
- bmp2_9566/217
- bmp2_9566/218
- bmp2_9566/219
- bmp2_9566/220
- bmp2_9566/222
- bmp2_9566/223
- bmp2_9566/224
- bmp2_9566/225
- bmp2_9566/227
- bmp2_9566/228
- bmp2_9566/229
- bmp2_9566/230
- bmp2_9566/232
- bmp2_9566/233
- bmp2_9566/234
- bmp2_9566/235
- bmp2_9566/237
- bmp2_9566/238
- bmp2_9566/239
- bmp2_9566/24
- bmp2_9566/240
- bmp2_9566/242
- bmp2_9566/243
- bmp2_9566/244
- bmp2_9566/245
- bmp2_9566/247
- bmp2_9566/249
- bmp2_9566/25
- bmp2_9566/250
- bmp2_9566/252
- bmp2_9566/253
- bmp2_9566/254
- bmp2_9566/255
- bmp2_9566/258
- bmp2_9566/259
- bmp2_9566/260
- bmp2_9566/262
- bmp2_9566/263
- bmp2_9566/264
- bmp2_9566/265
- bmp2_9566/268
- bmp2_9566/270
- bmp2_9566/273
- bmp2_9566/274
- bmp2_9566/279
- bmp2_9566/28
- bmp2_9566/280
- bmp2_9566/282
- bmp2_9566/283
- bmp2_9566/284
- bmp2_9566/285
- bmp2_9566/287
- bmp2_9566/288
- bmp2_9566/289
- bmp2_9566/29
- bmp2_9566/290
- bmp2_9566/293
- bmp2_9566/294
- bmp2_9566/295
- bmp2_9566/298
- bmp2_9566/299
- bmp2_9566/3
- bmp2_9566/300
- bmp2_9566/302
- bmp2_9566/303
- bmp2_9566/304
- bmp2_9566/305
- bmp2_9566/307
- bmp2_9566/308
- bmp2_9566/310
- bmp2_9566/312
- bmp2_9566/315
- bmp2_9566/316
- bmp2_9566/318
- bmp2_9566/319
- bmp2_9566/32
- bmp2_9566/320
- bmp2_9566/321
- bmp2_9566/322
- bmp2_9566/323
- bmp2_9566/324
- bmp2_9566/325
- bmp2_9566/327
- bmp2_9566/328
- bmp2_9566/329
- bmp2_9566/33
- bmp2_9566/330
- bmp2_9566/332
- bmp2_9566/333
- bmp2_9566/334
- bmp2_9566/337
- bmp2_9566/34
- bmp2_9566/342
- bmp2_9566/343
- bmp2_9566/344
- bmp2_9566/345
- bmp2_9566/347
- bmp2_9566/348
- bmp2_9566/349
- bmp2_9566/350
- bmp2_9566/353
- bmp2_9566/354
- bmp2_9566/355
- bmp2_9566/356
- bmp2_9566/357
- bmp2_9566/358
- bmp2_9566/359
- bmp2_9566/360
- bmp2_9566/37
- bmp2_9566/38
- bmp2_9566/39
- bmp2_9566/4
- bmp2_9566/43
- bmp2_9566/44
- bmp2_9566/46
- bmp2_9566/48
- bmp2_9566/49
- bmp2_9566/5
- bmp2_9566/51
- bmp2_9566/52
- bmp2_9566/53
- bmp2_9566/54
- bmp2_9566/57
- bmp2_9566/58
- bmp2_9566/59
- bmp2_9566/6
- bmp2_9566/61
- bmp2_9566/62
- bmp2_9566/63
- bmp2_9566/64
- bmp2_9566/66
- bmp2_9566/67
- bmp2_9566/68
- bmp2_9566/7
- bmp2_9566/71
- bmp2_9566/72
- bmp2_9566/76
- bmp2_9566/77
- bmp2_9566/78
- bmp2_9566/8
- bmp2_9566/81
- bmp2_9566/82
- bmp2_9566/83
- bmp2_9566/86
- bmp2_9566/88
- bmp2_9566/89
- bmp2_9566/9
- bmp2_9566/93
- bmp2_9566/94
- bmp2_9566/96
- bmp2_9566/97
- bmp2_9566/99
