# Supplementary material for: A Novel Classification Algorithm Based on Incremental Semi-Supervised Support Vector Machine
Source: PLoS One. 2015 Aug 14;10(8):e0135709. doi: 10.1371/journal.pone.0135709 (PMC4537225; doi:10.1371/journal.pone.0135709)
Supplement: S5 Dataset — (ZIP) [file pone.0135709.s005.zip]

Archive with 233 entries (232 files):
- t72_132/
- t72_132/10
- t72_132/101
- t72_132/103
- t72_132/104
- t72_132/106
- t72_132/107
- t72_132/108
- t72_132/109
- t72_132/11
- t72_132/112
- t72_132/113
- t72_132/114
- t72_132/116
- t72_132/117
- t72_132/118
- t72_132/119
- t72_132/121
- t72_132/122
- t72_132/123
- t72_132/126
- t72_132/127
- t72_132/13
- t72_132/131
- t72_132/132
- t72_132/133
- t72_132/136
- t72_132/137
- t72_132/138
- t72_132/14
- t72_132/141
- t72_132/143
- t72_132/144
- t72_132/148
- t72_132/149
- t72_132/15
- t72_132/151
- t72_132/152
- t72_132/154
- t72_132/156
- t72_132/157
- t72_132/158
- t72_132/159
- t72_132/16
- t72_132/161
- t72_132/162
- t72_132/163
- t72_132/167
- t72_132/168
- t72_132/169
- t72_132/17
- t72_132/171
- t72_132/172
- t72_132/173
- t72_132/174
- t72_132/176
- t72_132/177
- t72_132/178
- t72_132/179
- t72_132/18
- t72_132/181
- t72_132/182
- t72_132/183
- t72_132/184
- t72_132/186
- t72_132/187
- t72_132/188
- t72_132/19
- t72_132/191
- t72_132/192
- t72_132/193
- t72_132/194
- t72_132/196
- t72_132/197
- t72_132/198
- t72_132/199
- t72_132/2
- t72_132/20
- t72_132/201
- t72_132/202
- t72_132/203
- t72_132/204
- t72_132/206
- t72_132/207
- t72_132/208
- t72_132/213
- t72_132/217
- t72_132/218
- t72_132/219
- t72_132/22
- t72_132/221
- t72_132/222
- t72_132/228
- t72_132/229
- t72_132/23
- t72_132/234
- t72_132/235
- t72_132/237
- t72_132/24
- t72_132/240
- t72_132/242
- t72_132/245
- t72_132/247
- t72_132/249
- t72_132/25
- t72_132/250
- t72_132/252
- t72_132/254
- t72_132/255
- t72_132/257
- t72_132/259
- t72_132/260
- t72_132/262
- t72_132/264
- t72_132/265
- t72_132/267
- t72_132/268
- t72_132/269
- t72_132/27
- t72_132/272
- t72_132/273
- t72_132/274
- t72_132/275
- t72_132/277
- t72_132/278
- t72_132/279
- t72_132/28
- t72_132/280
- t72_132/282
- t72_132/283
- t72_132/284
- t72_132/285
- t72_132/287
- t72_132/288
- t72_132/289
- t72_132/29
- t72_132/290
- t72_132/292
- t72_132/293
- t72_132/294
- t72_132/295
- t72_132/297
- t72_132/298
- t72_132/299
- t72_132/3
- t72_132/300
- t72_132/302
- t72_132/304
- t72_132/305
- t72_132/307
- t72_132/308
- t72_132/309
- t72_132/310
- t72_132/313
- t72_132/314
- t72_132/315
- t72_132/317
- t72_132/318
- t72_132/319
- t72_132/32
- t72_132/320
- t72_132/323
- t72_132/324
- t72_132/325
- t72_132/328
- t72_132/329
- t72_132/334
- t72_132/335
- t72_132/337
- t72_132/338
- t72_132/339
- t72_132/340
- t72_132/342
- t72_132/343
- t72_132/344
- t72_132/345
- t72_132/348
- t72_132/349
- t72_132/350
- t72_132/353
- t72_132/354
- t72_132/355
- t72_132/357
- t72_132/358
- t72_132/359
- t72_132/360
- t72_132/37
- t72_132/38
- t72_132/39
- t72_132/40
- t72_132/42
- t72_132/43
- t72_132/44
- t72_132/45
- t72_132/48
- t72_132/49
- t72_132/5
- t72_132/50
- t72_132/51
- t72_132/52
- t72_132/53
- t72_132/54
- t72_132/55
- t72_132/57
- t72_132/58
- t72_132/59
- t72_132/60
- t72_132/61
- t72_132/62
- t72_132/63
- t72_132/64
- t72_132/67
- t72_132/68
- t72_132/69
- t72_132/7
- t72_132/70
- t72_132/71
- t72_132/72
- t72_132/73
- t72_132/74
- t72_132/75
- t72_132/76
- t72_132/79
- t72_132/83
- t72_132/84
- t72_132/87
- t72_132/88
- t72_132/89
- t72_132/92
- t72_132/93
- t72_132/94
- t72_132/98
- t72_132/99
