# Supplementary material for: A Novel Classification Algorithm Based on Incremental Semi-Supervised Support Vector Machine
Source: PLoS One. 2015 Aug 14;10(8):e0135709. doi: 10.1371/journal.pone.0135709 (PMC4537225; doi:10.1371/journal.pone.0135709)
Supplement: S6 Dataset — (ZIP) [file pone.0135709.s006.zip]

Archive with 232 entries (231 files):
- t72_812/
- t72_812/101
- t72_812/102
- t72_812/106
- t72_812/107
- t72_812/108
- t72_812/111
- t72_812/112
- t72_812/113
- t72_812/116
- t72_812/118
- t72_812/119
- t72_812/12
- t72_812/123
- t72_812/124
- t72_812/126
- t72_812/127
- t72_812/129
- t72_812/13
- t72_812/131
- t72_812/132
- t72_812/133
- t72_812/134
- t72_812/136
- t72_812/137
- t72_812/138
- t72_812/14
- t72_812/142
- t72_812/143
- t72_812/144
- t72_812/146
- t72_812/147
- t72_812/148
- t72_812/149
- t72_812/15
- t72_812/151
- t72_812/152
- t72_812/153
- t72_812/154
- t72_812/156
- t72_812/157
- t72_812/158
- t72_812/159
- t72_812/161
- t72_812/162
- t72_812/163
- t72_812/166
- t72_812/167
- t72_812/168
- t72_812/169
- t72_812/17
- t72_812/171
- t72_812/172
- t72_812/173
- t72_812/174
- t72_812/176
- t72_812/177
- t72_812/178
- t72_812/179
- t72_812/18
- t72_812/181
- t72_812/182
- t72_812/183
- t72_812/188
- t72_812/19
- t72_812/192
- t72_812/193
- t72_812/194
- t72_812/196
- t72_812/197
- t72_812/2
- t72_812/20
- t72_812/203
- t72_812/204
- t72_812/209
- t72_812/210
- t72_812/212
- t72_812/215
- t72_812/217
- t72_812/220
- t72_812/222
- t72_812/224
- t72_812/225
- t72_812/227
- t72_812/229
- t72_812/23
- t72_812/230
- t72_812/232
- t72_812/234
- t72_812/235
- t72_812/237
- t72_812/239
- t72_812/24
- t72_812/240
- t72_812/242
- t72_812/243
- t72_812/244
- t72_812/247
- t72_812/248
- t72_812/249
- t72_812/25
- t72_812/250
- t72_812/252
- t72_812/253
- t72_812/254
- t72_812/255
- t72_812/257
- t72_812/258
- t72_812/259
- t72_812/26
- t72_812/260
- t72_812/262
- t72_812/263
- t72_812/264
- t72_812/265
- t72_812/267
- t72_812/268
- t72_812/269
- t72_812/27
- t72_812/270
- t72_812/272
- t72_812/273
- t72_812/274
- t72_812/275
- t72_812/277
- t72_812/279
- t72_812/28
- t72_812/280
- t72_812/282
- t72_812/283
- t72_812/284
- t72_812/285
- t72_812/288
- t72_812/289
- t72_812/29
- t72_812/290
- t72_812/292
- t72_812/293
- t72_812/294
- t72_812/295
- t72_812/298
- t72_812/299
- t72_812/3
- t72_812/30
- t72_812/300
- t72_812/303
- t72_812/304
- t72_812/309
- t72_812/310
- t72_812/312
- t72_812/313
- t72_812/314
- t72_812/315
- t72_812/317
- t72_812/318
- t72_812/319
- t72_812/32
- t72_812/320
- t72_812/323
- t72_812/324
- t72_812/325
- t72_812/328
- t72_812/329
- t72_812/33
- t72_812/330
- t72_812/332
- t72_812/333
- t72_812/334
- t72_812/335
- t72_812/337
- t72_812/338
- t72_812/34
- t72_812/340
- t72_812/342
- t72_812/345
- t72_812/346
- t72_812/348
- t72_812/349
- t72_812/35
- t72_812/350
- t72_812/351
- t72_812/353
- t72_812/354
- t72_812/355
- t72_812/357
- t72_812/358
- t72_812/359
- t72_812/36
- t72_812/360
- t72_812/37
- t72_812/38
- t72_812/39
- t72_812/4
- t72_812/42
- t72_812/43
- t72_812/44
- t72_812/45
- t72_812/46
- t72_812/47
- t72_812/48
- t72_812/49
- t72_812/50
- t72_812/51
- t72_812/54
- t72_812/58
- t72_812/59
- t72_812/62
- t72_812/63
- t72_812/64
- t72_812/67
- t72_812/68
- t72_812/69
- t72_812/7
- t72_812/73
- t72_812/74
- t72_812/76
- t72_812/78
- t72_812/79
- t72_812/81
- t72_812/82
- t72_812/83
- t72_812/84
- t72_812/87
- t72_812/88
- t72_812/89
- t72_812/91
- t72_812/92
- t72_812/93
- t72_812/94
- t72_812/96
- t72_812/97
- t72_812/98
