# Supplementary material for: A Novel Classification Algorithm Based on Incremental Semi-Supervised Support Vector Machine
Source: PLoS One. 2015 Aug 14;10(8):e0135709. doi: 10.1371/journal.pone.0135709 (PMC4537225; doi:10.1371/journal.pone.0135709)
Supplement: S7 Dataset — (ZIP) [file pone.0135709.s007.zip]

Archive with 229 entries (228 files):
- t72_s7/
- t72_s7/1
- t72_s7/10
- t72_s7/101
- t72_s7/102
- t72_s7/103
- t72_s7/107
- t72_s7/108
- t72_s7/109
- t72_s7/11
- t72_s7/111
- t72_s7/112
- t72_s7/113
- t72_s7/114
- t72_s7/116
- t72_s7/117
- t72_s7/118
- t72_s7/119
- t72_s7/12
- t72_s7/121
- t72_s7/122
- t72_s7/123
- t72_s7/124
- t72_s7/126
- t72_s7/127
- t72_s7/128
- t72_s7/13
- t72_s7/131
- t72_s7/132
- t72_s7/133
- t72_s7/134
- t72_s7/136
- t72_s7/137
- t72_s7/138
- t72_s7/139
- t72_s7/14
- t72_s7/141
- t72_s7/142
- t72_s7/143
- t72_s7/144
- t72_s7/146
- t72_s7/147
- t72_s7/148
- t72_s7/15
- t72_s7/153
- t72_s7/16
- t72_s7/161
- t72_s7/168
- t72_s7/169
- t72_s7/174
- t72_s7/175
- t72_s7/177
- t72_s7/180
- t72_s7/182
- t72_s7/185
- t72_s7/187
- t72_s7/189
- t72_s7/19
- t72_s7/190
- t72_s7/192
- t72_s7/194
- t72_s7/195
- t72_s7/197
- t72_s7/199
- t72_s7/2
- t72_s7/200
- t72_s7/202
- t72_s7/204
- t72_s7/205
- t72_s7/207
- t72_s7/208
- t72_s7/209
- t72_s7/212
- t72_s7/213
- t72_s7/214
- t72_s7/215
- t72_s7/217
- t72_s7/218
- t72_s7/219
- t72_s7/220
- t72_s7/222
- t72_s7/223
- t72_s7/224
- t72_s7/225
- t72_s7/227
- t72_s7/228
- t72_s7/229
- t72_s7/23
- t72_s7/230
- t72_s7/232
- t72_s7/233
- t72_s7/234
- t72_s7/235
- t72_s7/237
- t72_s7/238
- t72_s7/239
- t72_s7/24
- t72_s7/240
- t72_s7/242
- t72_s7/244
- t72_s7/245
- t72_s7/247
- t72_s7/248
- t72_s7/249
- t72_s7/250
- t72_s7/253
- t72_s7/254
- t72_s7/255
- t72_s7/257
- t72_s7/258
- t72_s7/259
- t72_s7/260
- t72_s7/263
- t72_s7/264
- t72_s7/265
- t72_s7/268
- t72_s7/269
- t72_s7/27
- t72_s7/274
- t72_s7/275
- t72_s7/277
- t72_s7/278
- t72_s7/279
- t72_s7/28
- t72_s7/280
- t72_s7/282
- t72_s7/283
- t72_s7/284
- t72_s7/285
- t72_s7/288
- t72_s7/289
- t72_s7/29
- t72_s7/290
- t72_s7/293
- t72_s7/294
- t72_s7/295
- t72_s7/297
- t72_s7/298
- t72_s7/299
- t72_s7/3
- t72_s7/300
- t72_s7/302
- t72_s7/303
- t72_s7/305
- t72_s7/307
- t72_s7/310
- t72_s7/311
- t72_s7/313
- t72_s7/314
- t72_s7/315
- t72_s7/316
- t72_s7/317
- t72_s7/318
- t72_s7/319
- t72_s7/32
- t72_s7/320
- t72_s7/322
- t72_s7/323
- t72_s7/324
- t72_s7/325
- t72_s7/327
- t72_s7/328
- t72_s7/329
- t72_s7/33
- t72_s7/332
- t72_s7/337
- t72_s7/338
- t72_s7/339
- t72_s7/34
- t72_s7/340
- t72_s7/342
- t72_s7/343
- t72_s7/344
- t72_s7/345
- t72_s7/348
- t72_s7/349
- t72_s7/350
- t72_s7/351
- t72_s7/352
- t72_s7/353
- t72_s7/354
- t72_s7/355
- t72_s7/357
- t72_s7/358
- t72_s7/359
- t72_s7/360
- t72_s7/38
- t72_s7/39
- t72_s7/4
- t72_s7/41
- t72_s7/43
- t72_s7/44
- t72_s7/46
- t72_s7/47
- t72_s7/48
- t72_s7/49
- t72_s7/52
- t72_s7/53
- t72_s7/54
- t72_s7/56
- t72_s7/57
- t72_s7/58
- t72_s7/59
- t72_s7/61
- t72_s7/62
- t72_s7/63
- t72_s7/66
- t72_s7/67
- t72_s7/7
- t72_s7/71
- t72_s7/72
- t72_s7/73
- t72_s7/76
- t72_s7/77
- t72_s7/78
- t72_s7/8
- t72_s7/81
- t72_s7/83
- t72_s7/84
- t72_s7/88
- t72_s7/89
- t72_s7/9
- t72_s7/91
- t72_s7/92
- t72_s7/94
- t72_s7/96
- t72_s7/97
- t72_s7/98
- t72_s7/99
