# Supplementary material for: A Novel Classification Algorithm Based on Incremental Semi-Supervised Support Vector Machine
Source: PLoS One. 2015 Aug 14;10(8):e0135709. doi: 10.1371/journal.pone.0135709 (PMC4537225; doi:10.1371/journal.pone.0135709)
Supplement: S8 Dataset — (ZIP) [file pone.0135709.s008.zip]

Archive with 197 entries (196 files):
- bmp2_c21/
- bmp2_c21/1
- bmp2_c21/10
- bmp2_c21/101
- bmp2_c21/102
- bmp2_c21/103
- bmp2_c21/104
- bmp2_c21/106
- bmp2_c21/107
- bmp2_c21/108
- bmp2_c21/110
- bmp2_c21/112
- bmp2_c21/113
- bmp2_c21/114
- bmp2_c21/118
- bmp2_c21/120
- bmp2_c21/123
- bmp2_c21/125
- bmp2_c21/128
- bmp2_c21/129
- bmp2_c21/13
- bmp2_c21/130
- bmp2_c21/134
- bmp2_c21/135
- bmp2_c21/138
- bmp2_c21/139
- bmp2_c21/140
- bmp2_c21/141
- bmp2_c21/142
- bmp2_c21/145
- bmp2_c21/146
- bmp2_c21/147
- bmp2_c21/149
- bmp2_c21/15
- bmp2_c21/150
- bmp2_c21/151
- bmp2_c21/152
- bmp2_c21/153
- bmp2_c21/157
- bmp2_c21/159
- bmp2_c21/160
- bmp2_c21/161
- bmp2_c21/162
- bmp2_c21/163
- bmp2_c21/165
- bmp2_c21/166
- bmp2_c21/167
- bmp2_c21/168
- bmp2_c21/169
- bmp2_c21/17
- bmp2_c21/170
- bmp2_c21/171
- bmp2_c21/172
- bmp2_c21/173
- bmp2_c21/175
- bmp2_c21/176
- bmp2_c21/177
- bmp2_c21/178
- bmp2_c21/179
- bmp2_c21/18
- bmp2_c21/180
- bmp2_c21/181
- bmp2_c21/182
- bmp2_c21/183
- bmp2_c21/184
- bmp2_c21/186
- bmp2_c21/187
- bmp2_c21/19
- bmp2_c21/191
- bmp2_c21/192
- bmp2_c21/193
- bmp2_c21/196
- bmp2_c21/197
- bmp2_c21/198
- bmp2_c21/199
- bmp2_c21/20
- bmp2_c21/200
- bmp2_c21/201
- bmp2_c21/202
- bmp2_c21/208
- bmp2_c21/209
- bmp2_c21/210
- bmp2_c21/215
- bmp2_c21/218
- bmp2_c21/219
- bmp2_c21/22
- bmp2_c21/224
- bmp2_c21/225
- bmp2_c21/228
- bmp2_c21/235
- bmp2_c21/238
- bmp2_c21/240
- bmp2_c21/241
- bmp2_c21/242
- bmp2_c21/243
- bmp2_c21/244
- bmp2_c21/247
- bmp2_c21/248
- bmp2_c21/249
- bmp2_c21/250
- bmp2_c21/253
- bmp2_c21/257
- bmp2_c21/258
- bmp2_c21/259
- bmp2_c21/26
- bmp2_c21/260
- bmp2_c21/262
- bmp2_c21/267
- bmp2_c21/268
- bmp2_c21/269
- bmp2_c21/270
- bmp2_c21/272
- bmp2_c21/274
- bmp2_c21/275
- bmp2_c21/276
- bmp2_c21/277
- bmp2_c21/278
- bmp2_c21/279
- bmp2_c21/28
- bmp2_c21/280
- bmp2_c21/281
- bmp2_c21/282
- bmp2_c21/285
- bmp2_c21/288
- bmp2_c21/289
- bmp2_c21/29
- bmp2_c21/290
- bmp2_c21/291
- bmp2_c21/292
- bmp2_c21/293
- bmp2_c21/294
- bmp2_c21/295
- bmp2_c21/296
- bmp2_c21/298
- bmp2_c21/299
- bmp2_c21/3
- bmp2_c21/30
- bmp2_c21/301
- bmp2_c21/302
- bmp2_c21/306
- bmp2_c21/307
- bmp2_c21/309
- bmp2_c21/31
- bmp2_c21/310
- bmp2_c21/311
- bmp2_c21/312
- bmp2_c21/314
- bmp2_c21/320
- bmp2_c21/326
- bmp2_c21/327
- bmp2_c21/331
- bmp2_c21/345
- bmp2_c21/346
- bmp2_c21/347
- bmp2_c21/348
- bmp2_c21/350
- bmp2_c21/351
- bmp2_c21/352
- bmp2_c21/353
- bmp2_c21/355
- bmp2_c21/358
- bmp2_c21/359
- bmp2_c21/360
- bmp2_c21/40
- bmp2_c21/41
- bmp2_c21/42
- bmp2_c21/44
- bmp2_c21/45
- bmp2_c21/5
- bmp2_c21/55
- bmp2_c21/56
- bmp2_c21/6
- bmp2_c21/60
- bmp2_c21/62
- bmp2_c21/63
- bmp2_c21/68
- bmp2_c21/69
- bmp2_c21/7
- bmp2_c21/70
- bmp2_c21/72
- bmp2_c21/74
- bmp2_c21/75
- bmp2_c21/76
- bmp2_c21/77
- bmp2_c21/79
- bmp2_c21/80
- bmp2_c21/85
- bmp2_c21/86
- bmp2_c21/89
- bmp2_c21/9
- bmp2_c21/91
- bmp2_c21/94
- bmp2_c21/95
- bmp2_c21/96
- bmp2_c21/97
- bmp2_c21/98
- bmp2_c21/99
